# Supplementary material for: A functional metagenomics study of soil carbon and nitrogen degradation networks and limiting factors on the Tibetan plateau
Source: Front Microbiol. 2023 May 5;14:1170806. doi: 10.3389/fmicb.2023.1170806 (PMC10203874; doi:10.3389/fmicb.2023.1170806)
Supplement: Supplementary file 2 [file Table_1.xlsx]

## Sheet: Figure S7
nodes	modularity_class	taxonomy
1	1	k__Bacteria; p__Actinobacteria; c__Actinobacteria; o__Actinomycetales; f__Micrococcaceae
2	1	k__Bacteria; p__Proteobacteria; c__Alphaproteobacteria; o__Rhizobiales; f__Methylobacteriaceae; g__Methylobacterium; s__
3	3	k__Bacteria; p__Proteobacteria; c__Deltaproteobacteria; o__MBNT15; f__; g__; s__
4	1	k__Bacteria; p__Actinobacteria; c__Actinobacteria; o__Actinomycetales; f__Geodermatophilaceae; g__; s__
5	4	k__Bacteria; p__Actinobacteria; c__Thermoleophilia; o__Solirubrobacterales; f__; g__; s__
6	3	k__Bacteria; p__Gemmatimonadetes; c__Gemm-1; o__; f__; g__; s__
7	4	k__Bacteria; p__Actinobacteria; c__Thermoleophilia; o__Gaiellales; f__Gaiellaceae; g__; s__
8	3	k__Bacteria; p__Proteobacteria; c__Alphaproteobacteria; o__Rhodospirillales; f__Rhodospirillaceae; g__; s__
9	5	k__Bacteria; p__Actinobacteria; c__Actinobacteria; o__Actinomycetales; f__Microbacteriaceae
10	2	k__Bacteria; p__Chloroflexi; c__Ellin6529; o__; f__; g__; s__
11	1	k__Bacteria; p__Proteobacteria; c__Betaproteobacteria; o__Burkholderiales; f__Alcaligenaceae; g__; s__
12	4	k__Bacteria; p__Actinobacteria; c__Thermoleophilia; o__Gaiellales; f__Gaiellaceae; g__; s__
13	3	k__Bacteria; p__Chloroflexi; c__Thermomicrobia; o__JG30-KF-CM45; f__; g__; s__
14	4	k__Bacteria; p__Proteobacteria; c__Alphaproteobacteria; o__Rhizobiales; f__Bradyrhizobiaceae; g__Bradyrhizobium; s__
15	2	k__Bacteria; p__Actinobacteria; c__Actinobacteria; o__Actinomycetales; f__Intrasporangiaceae
16	2	k__Bacteria; p__Proteobacteria; c__Alphaproteobacteria; o__Rhizobiales; f__; g__; s__
17	1	k__Bacteria; p__Acidobacteria; c__Acidobacteria-6; o__iii1-15; f__; g__; s__
18	4	k__Bacteria; p__Proteobacteria; c__Deltaproteobacteria; o__Syntrophobacterales; f__Syntrophobacteraceae; g__; s__
20	4	k__Bacteria; p__Acidobacteria; c__Acidobacteria-6; o__iii1-15; f__; g__; s__
21	4	k__Bacteria; p__Proteobacteria; c__Alphaproteobacteria; o__Rhizobiales; f__Hyphomicrobiaceae; g__; s__
22	4	k__Bacteria; p__Actinobacteria; c__Thermoleophilia; o__Solirubrobacterales; f__Solirubrobacteraceae; g__; s__
23	1	k__Bacteria; p__Actinobacteria; c__Actinobacteria; o__Actinomycetales; f__Micrococcaceae
24	2	k__Bacteria; p__Proteobacteria; c__Gammaproteobacteria; o__Xanthomonadales; f__Xanthomonadaceae; g__; s__
25	3	k__Bacteria; p__Actinobacteria; c__Thermoleophilia; o__Solirubrobacterales; f__; g__; s__
27	4	k__Bacteria; p__Proteobacteria; c__Gammaproteobacteria; o__Xanthomonadales; f__Xanthomonadaceae
28	3	k__Bacteria; p__Actinobacteria; c__Actinobacteria; o__Actinomycetales; f__Nocardioidaceae; g__; s__
29	2	k__Bacteria; p__Chloroflexi; c__Gitt-GS-136; o__; f__; g__; s__
30	4	k__Bacteria; p__Proteobacteria; c__Alphaproteobacteria; o__Rhizobiales; f__Hyphomicrobiaceae; g__; s__
31	3	k__Bacteria; p__Actinobacteria; c__MB-A2-108; o__0319-7L14; f__; g__; s__
32	4	k__Bacteria; p__Actinobacteria; c__Actinobacteria; o__Micrococcales; f__; g__; s__
33	1	k__Bacteria; p__Actinobacteria; c__Actinobacteria; o__Actinomycetales; f__Microbacteriaceae; g__Agromyces; s__
34	1	k__Bacteria; p__Acidobacteria; c__[Chloracidobacteria]; o__RB41; f__; g__; s__
35	3	k__Bacteria; p__Acidobacteria; c__[Chloracidobacteria]; o__RB41; f__; g__; s__
36	4	k__Bacteria; p__Nitrospirae; c__Nitrospira; o__Nitrospirales; f__Nitrospiraceae; g__Nitrospira; s__
37	2	k__Bacteria; p__Actinobacteria; c__Acidimicrobiia; o__Acidimicrobiales; f__; g__; s__
38	1	k__Bacteria; p__Actinobacteria; c__Acidimicrobiia; o__Acidimicrobiales; f__; g__; s__
39	1	k__Bacteria; p__Proteobacteria; c__Alphaproteobacteria; o__Rhizobiales; f__Methylobacteriaceae; g__Methylobacterium; s__
40	1	k__Bacteria; p__Actinobacteria; c__MB-A2-108; o__0319-7L14; f__; g__; s__
41	4	k__Bacteria; p__Actinobacteria; c__MB-A2-108; o__0319-7L14; f__; g__; s__
42	1	k__Bacteria; p__Actinobacteria; c__Thermoleophilia; o__Gaiellales; f__Gaiellaceae; g__; s__
43	3	k__Bacteria; p__Proteobacteria; c__Alphaproteobacteria; o__Rhodospirillales; f__Rhodospirillaceae; g__; s__
44	4	k__Bacteria; p__Actinobacteria; c__Actinobacteria; o__Actinomycetales; f__Streptomycetaceae; g__; s__
45	4	k__Bacteria; p__Acidobacteria; c__Acidobacteria-6; o__iii1-15; f__mb2424; g__; s__
46	3	k__Bacteria; p__Proteobacteria; c__Betaproteobacteria; o__Burkholderiales; f__Comamonadaceae; g__Methylibium; s__
47	4	k__Bacteria; p__Proteobacteria; c__Alphaproteobacteria; o__Rhizobiales; f__Hyphomicrobiaceae; g__Pedomicrobium; s__
48	1	k__Bacteria; p__Acidobacteria; c__[Chloracidobacteria]; o__RB41; f__; g__; s__
49	3	k__Bacteria; p__Cyanobacteria; c__Oscillatoriophycideae; o__Oscillatoriales; f__Phormidiaceae; g__Phormidium; s__
50	3	k__Bacteria; p__Gemmatimonadetes; c__Gemmatimonadetes; o__N1423WL; f__; g__; s__
51	1	k__Bacteria; p__Actinobacteria; c__Actinobacteria; o__Actinomycetales; f__Nocardioidaceae; g__; s__
52	1	k__Bacteria; p__Acidobacteria; c__Acidobacteria-6; o__iii1-15; f__; g__; s__
53	1	k__Bacteria; p__Gemmatimonadetes; c__Gemmatimonadetes; o__; f__; g__; s__
54	4	k__Bacteria; p__Actinobacteria; c__Actinobacteria; o__Actinomycetales; f__Pseudonocardiaceae; g__Pseudonocardia; s__
55	4	k__Bacteria; p__Actinobacteria; c__Thermoleophilia; o__Gaiellales; f__Gaiellaceae; g__; s__
56	2	k__Bacteria; p__Proteobacteria; c__Alphaproteobacteria; o__Rhizobiales; f__Phyllobacteriaceae; g__Mesorhizobium; s__
57	4	k__Bacteria; p__Acidobacteria; c__iii1-8; o__DS-18; f__; g__; s__
58	4	k__Bacteria; p__Actinobacteria; c__Thermoleophilia; o__Gaiellales; f__Gaiellaceae; g__; s__
59	4	k__Bacteria; p__Proteobacteria; c__Gammaproteobacteria; o__Xanthomonadales; f__Xanthomonadaceae; g__Pseudoxanthomonas; s__
60	4	k__Bacteria; p__Proteobacteria; c__Alphaproteobacteria; o__Rhodospirillales; f__Rhodospirillaceae; g__Skermanella; s__
61	3	k__Bacteria; p__Actinobacteria; c__Thermoleophilia; o__Solirubrobacterales; f__Patulibacteraceae; g__; s__
62	2	k__Bacteria; p__Proteobacteria; c__Betaproteobacteria; o__Burkholderiales; f__Comamonadaceae; g__Rhodoferax; s__
63	2	k__Bacteria; p__Acidobacteria; c__Acidobacteria-6; o__iii1-15; f__; g__; s__
64	4	k__Bacteria; p__Chloroflexi; c__Anaerolineae; o__envOPS12; f__; g__; s__
65	3	k__Bacteria; p__Proteobacteria; c__Alphaproteobacteria; o__Rhizobiales; f__Hyphomicrobiaceae; g__Rhodoplanes; s__
66	4	k__Bacteria; p__Nitrospirae; c__Nitrospira; o__Nitrospirales; f__0319-6A21; g__; s__
67	2	k__Bacteria; p__Proteobacteria; c__Betaproteobacteria; o__Ellin6067; f__; g__; s__
68	1	k__Bacteria; p__Proteobacteria; c__Alphaproteobacteria; o__Rhizobiales; f__Phyllobacteriaceae; g__Phyllobacterium; s__
69	4	k__Bacteria; p__Actinobacteria; c__Actinobacteria; o__Actinomycetales; f__Propionibacteriaceae; g__Microlunatus; s__
70	3	k__Bacteria; p__Actinobacteria; c__MB-A2-108; o__0319-7L14; f__; g__; s__
71	3	k__Bacteria; p__Actinobacteria; c__Rubrobacteria; o__Rubrobacterales; f__Rubrobacteraceae; g__Rubrobacter; s__
73	3	k__Bacteria; p__Proteobacteria; c__Deltaproteobacteria; o__NB1-j; f__NB1-i; g__; s__
74	4	k__Bacteria; p__Actinobacteria; c__Thermoleophilia; o__Gaiellales; f__Gaiellaceae; g__; s__
75	3	k__Bacteria; p__Acidobacteria; c__iii1-8; o__SJA-36; f__; g__; s__
78	2	k__Bacteria; p__Proteobacteria; c__Alphaproteobacteria; o__Rhizobiales; f__Phyllobacteriaceae; g__; s__
79	3	k__Bacteria; p__Acidobacteria; c__[Chloracidobacteria]; o__11-24; f__; g__; s__
80	1	k__Bacteria; p__Bacteroidetes; c__[Saprospirae]; o__[Saprospirales]; f__Chitinophagaceae; g__; s__
81	3	k__Bacteria; p__Actinobacteria; c__Actinobacteria; o__Actinomycetales; f__Sporichthyaceae; g__; s__
82	4	k__Bacteria; p__Chloroflexi; c__Gitt-GS-136; o__; f__; g__; s__
83	2	k__Bacteria; p__Proteobacteria; c__Gammaproteobacteria; o__Xanthomonadales; f__Xanthomonadaceae; g__Luteimonas; s__
84	1	k__Bacteria; p__Acidobacteria; c__Sva0725; o__Sva0725; f__; g__; s__
85	4	k__Bacteria; p__Proteobacteria; c__Betaproteobacteria; o__IS-44; f__; g__; s__
86	1	k__Bacteria; p__Proteobacteria; c__Alphaproteobacteria; o__Rhizobiales; f__Hyphomicrobiaceae; g__Rhodoplanes; s__
87	4	k__Bacteria; p__Acidobacteria; c__Acidobacteria-6; o__iii1-15; f__; g__; s__
88	3	k__Bacteria; p__Nitrospirae; c__Nitrospira; o__Nitrospirales; f__0319-6A21; g__; s__
89	1	k__Bacteria; p__Actinobacteria; c__Rubrobacteria; o__Rubrobacterales; f__Rubrobacteraceae; g__; s__
90	3	k__Bacteria; p__Acidobacteria; c__Acidobacteria-6; o__CCU21; f__; g__; s__
91	1	k__Bacteria; p__Proteobacteria; c__Betaproteobacteria; o__MND1; f__; g__; s__
92	3	k__Bacteria; p__Proteobacteria; c__Gammaproteobacteria; o__Xanthomonadales; f__Sinobacteraceae; g__Steroidobacter; s__
93	4	k__Bacteria; p__Actinobacteria; c__Thermoleophilia; o__Solirubrobacterales; f__; g__; s__
94	3	k__Bacteria; p__Actinobacteria; c__Acidimicrobiia; o__Acidimicrobiales; f__; g__; s__
95	1	k__Bacteria; p__Actinobacteria; c__Actinobacteria; o__Actinomycetales; f__Geodermatophilaceae; g__; s__
96	3	k__Bacteria; p__Proteobacteria; c__Alphaproteobacteria; o__Rhizobiales; f__Bradyrhizobiaceae; g__Balneimonas; s__
97	1	k__Bacteria; p__Gemmatimonadetes; c__Gemm-1; o__; f__; g__; s__
98	1	k__Bacteria; p__Proteobacteria; c__Gammaproteobacteria; o__Chromatiales
99	1	k__Bacteria; p__Actinobacteria; c__Acidimicrobiia; o__Acidimicrobiales; f__; g__; s__
100	1	k__Bacteria; p__Acidobacteria; c__Acidobacteria-6; o__iii1-15; f__; g__; s__
101	4	k__Bacteria; p__Actinobacteria; c__Actinobacteria; o__Actinomycetales; f__Nocardioidaceae
102	4	k__Bacteria; p__Proteobacteria; c__Betaproteobacteria; o__SC-I-84; f__; g__; s__
104	4	k__Bacteria; p__Actinobacteria; c__Actinobacteria; o__Actinomycetales; f__Nakamurellaceae; g__; s__
105	3	k__Bacteria; p__Proteobacteria; c__Alphaproteobacteria; o__Rhizobiales; f__Rhodobiaceae; g__Afifella; s__
106	1	k__Bacteria; p__Proteobacteria; c__Alphaproteobacteria; o__Rhodospirillales; f__Rhodospirillaceae; g__; s__
107	4	k__Bacteria; p__Actinobacteria; c__MB-A2-108; o__0319-7L14; f__; g__; s__
108	4	k__Bacteria; p__Chloroflexi; c__Anaerolineae; o__S0208; f__; g__; s__
109	3	k__Bacteria; p__Actinobacteria; c__Thermoleophilia; o__Solirubrobacterales; f__; g__; s__
110	1	k__Bacteria; p__Acidobacteria; c__iii1-8; o__32-20; f__; g__; s__
111	2	k__Bacteria; p__Proteobacteria; c__Betaproteobacteria; o__; f__; g__; s__
112	3	k__Bacteria; p__Actinobacteria; c__Actinobacteria; o__Actinomycetales; f__Promicromonosporaceae; g__Promicromonospora; s__
113	3	k__Bacteria; p__Actinobacteria; c__Acidimicrobiia; o__Acidimicrobiales; f__EB1017; g__; s__
114	4	k__Bacteria; p__Actinobacteria; c__Actinobacteria; o__Actinomycetales; f__; g__; s__
115	3	k__Bacteria; p__Acidobacteria; c__Acidobacteria-6; o__CCU21; f__; g__; s__
116	3	k__Bacteria; p__Proteobacteria; c__Betaproteobacteria; o__SC-I-84; f__; g__; s__
117	3	k__Bacteria; p__Actinobacteria; c__Acidimicrobiia; o__Acidimicrobiales; f__C111; g__; s__
118	2	k__Bacteria; p__Proteobacteria; c__Gammaproteobacteria; o__Xanthomonadales; f__Sinobacteraceae; g__; s__
119	4	k__Bacteria; p__Proteobacteria; c__Betaproteobacteria; o__; f__; g__; s__
120	3	k__Bacteria; p__Bacteroidetes; c__[Saprospirae]; o__[Saprospirales]; f__Chitinophagaceae
121	1	k__Bacteria; p__Proteobacteria; c__Betaproteobacteria; o__Burkholderiales; f__Burkholderiaceae; g__Burkholderia; s__
123	3	k__Bacteria; p__Nitrospirae; c__Nitrospira; o__Nitrospirales; f__Nitrospiraceae; g__Nitrospira; s__
124	1	k__Bacteria; p__Bacteroidetes; c__Cytophagia; o__Cytophagales; f__Cytophagaceae; g__; s__
126	3	k__Archaea; p__Crenarchaeota; c__Thaumarchaeota; o__Nitrososphaerales; f__Nitrososphaeraceae; g__Candidatus Nitrososphaera; s__
127	3	k__Bacteria; p__Actinobacteria; c__Thermoleophilia; o__Gaiellales; f__Gaiellaceae; g__; s__
128	3	k__Bacteria; p__Acidobacteria; c__Acidobacteria-6; o__CCU21; f__; g__; s__
129	5	k__Bacteria; p__Actinobacteria; c__Actinobacteria; o__Actinomycetales; f__Microbacteriaceae
130	1	k__Bacteria; p__Proteobacteria; c__Gammaproteobacteria; o__Thiotrichales; f__Piscirickettsiaceae; g__; s__
132	1	k__Bacteria; p__Acidobacteria; c__[Chloracidobacteria]; o__RB41; f__Ellin6075; g__; s__
133	3	k__Bacteria; p__Proteobacteria; c__Alphaproteobacteria; o__Rhizobiales; f__; g__; s__
134	2	k__Bacteria; p__Proteobacteria; c__Gammaproteobacteria; o__Xanthomonadales; f__Xanthomonadaceae; g__; s__
135	1	k__Bacteria; p__Acidobacteria; c__Acidobacteria-6; o__iii1-15; f__; g__; s__
136	3	k__Bacteria; p__Actinobacteria; c__Thermoleophilia; o__Solirubrobacterales; f__; g__; s__
137	3	k__Bacteria; p__Proteobacteria; c__Deltaproteobacteria; o__MBNT15; f__; g__; s__
138	3	k__Bacteria; p__Proteobacteria; c__Deltaproteobacteria; o__NB1-j; f__; g__; s__
139	3	k__Bacteria; p__Proteobacteria; c__Betaproteobacteria; o__Burkholderiales; f__Alcaligenaceae; g__; s__
140	4	k__Bacteria; p__Proteobacteria; c__Alphaproteobacteria; o__Rhizobiales; f__; g__; s__
141	3	k__Bacteria; p__Proteobacteria; c__Gammaproteobacteria; o__Xanthomonadales; f__Xanthomonadaceae; g__Lysobacter; s__
142	2	k__Bacteria; p__Acidobacteria; c__iii1-8; o__32-20; f__; g__; s__
143	4	k__Bacteria; p__Actinobacteria; c__Thermoleophilia; o__Gaiellales; f__Gaiellaceae; g__; s__
144	4	k__Bacteria; p__Acidobacteria; c__PAUC37f; o__; f__; g__; s__
146	4	k__Bacteria; p__Acidobacteria; c__Acidobacteria-6; o__iii1-15; f__; g__; s__
147	4	k__Bacteria; p__Proteobacteria; c__Alphaproteobacteria; o__Rhizobiales; f__Rhodobiaceae; g__Afifella; s__
148	1	k__Bacteria; p__Actinobacteria; c__Thermoleophilia; o__Gaiellales; f__; g__; s__
149	1	k__Bacteria; p__Actinobacteria; c__Thermoleophilia; o__Gaiellales; f__Gaiellaceae; g__; s__
150	1	k__Bacteria; p__Actinobacteria; c__Actinobacteria; o__Actinomycetales; f__Nocardioidaceae; g__Kribbella; s__
151	3	k__Bacteria; p__Proteobacteria; c__Deltaproteobacteria; o__Syntrophobacterales; f__Syntrophobacteraceae; g__; s__
152	3	k__Bacteria; p__Proteobacteria; c__Alphaproteobacteria; o__Rhodospirillales; f__Rhodospirillaceae; g__; s__
154	1	k__Bacteria; p__Chloroflexi; c__Thermomicrobia; o__JG30-KF-CM45; f__; g__; s__
155	3	k__Bacteria; p__Proteobacteria; c__Alphaproteobacteria; o__Caulobacterales; f__Caulobacteraceae; g__Mycoplana; s__
156	4	k__Bacteria; p__Acidobacteria; c__Acidobacteria-6; o__iii1-15; f__; g__; s__
157	2	k__Bacteria; p__Proteobacteria; c__Gammaproteobacteria; o__Xanthomonadales; f__Sinobacteraceae; g__; s__
158	4	k__Bacteria; p__Actinobacteria; c__Thermoleophilia; o__Solirubrobacterales; f__; g__; s__
159	2	k__Bacteria; p__Proteobacteria; c__Alphaproteobacteria; o__Rhizobiales; f__Hyphomicrobiaceae; g__Rhodoplanes; s__
160	1	k__Bacteria; p__Actinobacteria; c__Thermoleophilia; o__Solirubrobacterales; f__; g__; s__
161	4	k__Bacteria; p__Actinobacteria; c__Actinobacteria; o__Actinomycetales; f__Streptosporangiaceae; g__Streptosporangium; s__
162	1	k__Bacteria; p__Proteobacteria; c__Betaproteobacteria; o__SC-I-84; f__; g__; s__
163	4	k__Bacteria; p__Actinobacteria; c__Actinobacteria; o__Actinomycetales
164	3	k__Bacteria; p__Proteobacteria; c__Alphaproteobacteria; o__Caulobacterales; f__Caulobacteraceae; g__Caulobacter
165	4	k__Bacteria; p__Proteobacteria; c__Betaproteobacteria; o__SC-I-84; f__; g__; s__
166	4	k__Bacteria; p__Proteobacteria; c__Deltaproteobacteria; o__NB1-j; f__NB1-i; g__; s__
167	2	k__Bacteria; p__Proteobacteria; c__Alphaproteobacteria; o__Rhizobiales; f__Bradyrhizobiaceae; g__Bradyrhizobium; s__
168	4	k__Bacteria; p__Proteobacteria; c__Betaproteobacteria; o__; f__; g__; s__
169	1	k__Bacteria; p__Chloroflexi; c__C0119; o__; f__; g__; s__
170	3	k__Bacteria; p__Actinobacteria; c__MB-A2-108; o__0319-7L14; f__; g__; s__
171	4	k__Bacteria; p__Proteobacteria; c__Alphaproteobacteria; o__Rhizobiales; f__Bradyrhizobiaceae
172	3	k__Archaea; p__Crenarchaeota; c__Thaumarchaeota; o__Nitrososphaerales; f__Nitrososphaeraceae; g__Candidatus Nitrososphaera; s__SCA1170
173	2	k__Bacteria; p__Actinobacteria; c__Actinobacteria; o__Actinomycetales; f__Intrasporangiaceae; g__Oryzihumus; s__leptocrescens
175	3	k__Bacteria; p__Bacteroidetes; c__Cytophagia; o__Cytophagales; f__Cytophagaceae; g__; s__
176	3	k__Bacteria; p__Acidobacteria; c__Solibacteres; o__Solibacterales; f__; g__; s__
177	2	k__Bacteria; p__Proteobacteria; c__Alphaproteobacteria; o__Rhodospirillales; f__; g__; s__
178	3	k__Bacteria; p__Proteobacteria; c__Gammaproteobacteria; o__Xanthomonadales; f__Sinobacteraceae; g__; s__
179	2	k__Bacteria; p__Proteobacteria; c__Betaproteobacteria; o__SC-I-84; f__; g__; s__
180	3	k__Bacteria; p__Proteobacteria; c__Betaproteobacteria; o__; f__; g__; s__
181	4	k__Bacteria; p__Chloroflexi; c__P2-11E; o__; f__; g__; s__
182	3	k__Bacteria; p__Actinobacteria; c__Thermoleophilia; o__Gaiellales; f__Gaiellaceae; g__; s__
183	3	k__Archaea; p__Crenarchaeota; c__Thaumarchaeota; o__Nitrososphaerales; f__Nitrososphaeraceae; g__Candidatus Nitrososphaera; s__SCA1145
184	2	k__Bacteria; p__Proteobacteria; c__Alphaproteobacteria; o__Rhizobiales; f__; g__; s__
185	3	k__Bacteria; p__Proteobacteria; c__Alphaproteobacteria; o__Rhizobiales; f__Hyphomicrobiaceae; g__Rhodoplanes; s__
186	3	k__Bacteria; p__Chloroflexi; c__Ellin6529; o__; f__; g__; s__
187	4	k__Bacteria; p__Proteobacteria; c__Betaproteobacteria; o__Burkholderiales; f__Burkholderiaceae
188	2	k__Bacteria; p__Proteobacteria; c__Gammaproteobacteria; o__Pseudomonadales; f__Pseudomonadaceae; g__Pseudomonas; s__
189	3	k__Bacteria; p__Acidobacteria; c__[Chloracidobacteria]; o__RB41; f__; g__; s__
190	4	k__Bacteria; p__Proteobacteria; c__Deltaproteobacteria; o__Syntrophobacterales; f__Syntrophobacteraceae; g__; s__
191	3	k__Bacteria; p__Actinobacteria; c__MB-A2-108; o__0319-7L14; f__; g__; s__
192	4	k__Bacteria; p__Acidobacteria; c__Acidobacteria-6; o__iii1-15; f__RB40; g__; s__
193	4	k__Bacteria; p__Acidobacteria; c__Sva0725; o__Sva0725; f__; g__; s__
194	3	k__Bacteria; p__Proteobacteria; c__Deltaproteobacteria; o__[Entotheonellales]; f__[Entotheonellaceae]; g__; s__
195	4	k__Bacteria; p__Proteobacteria; c__Alphaproteobacteria; o__Rhodobacterales; f__Rhodobacteraceae; g__Amaricoccus; s__
196	4	k__Bacteria; p__Acidobacteria; c__Sva0725; o__Sva0725; f__; g__; s__
197	3	k__Bacteria; p__Bacteroidetes; c__Sphingobacteriia; o__Sphingobacteriales; f__Sphingobacteriaceae; g__; s__
198	3	k__Bacteria; p__Acidobacteria; c__Acidobacteria-6; o__iii1-15; f__mb2424; g__; s__
199	3	k__Bacteria; p__Proteobacteria; c__Alphaproteobacteria; o__Rhodospirillales; f__Rhodospirillaceae; g__; s__
200	2	k__Bacteria; p__Actinobacteria; c__Thermoleophilia; o__Solirubrobacterales; f__; g__; s__
201	2	k__Bacteria; p__Proteobacteria; c__Betaproteobacteria; o__Burkholderiales; f__Comamonadaceae; g__Polaromonas; s__
202	4	k__Bacteria; p__Actinobacteria; c__Thermoleophilia; o__Solirubrobacterales; f__; g__; s__
203	3	k__Archaea; p__Crenarchaeota; c__Thaumarchaeota; o__Nitrososphaerales; f__Nitrososphaeraceae; g__Candidatus Nitrososphaera; s__
204	4	k__Bacteria; p__Proteobacteria; c__Deltaproteobacteria; o__NB1-j; f__; g__; s__
205	4	k__Bacteria; p__Actinobacteria; c__Actinobacteria; o__Actinomycetales; f__; g__; s__
206	1	k__Bacteria; p__Acidobacteria; c__Acidobacteria-6; o__iii1-15; f__mb2424; g__; s__
208	3	k__Bacteria; p__Proteobacteria; c__Alphaproteobacteria; o__Rhodospirillales; f__Rhodospirillaceae; g__; s__
210	2	k__Bacteria; p__Proteobacteria; c__Betaproteobacteria; o__MND1; f__; g__; s__
215	4	k__Bacteria; p__Proteobacteria; c__Alphaproteobacteria; o__Ellin329; f__; g__; s__
216	1	k__Bacteria; p__Proteobacteria; c__Alphaproteobacteria; o__Rhodospirillales; f__; g__; s__
217	3	k__Bacteria; p__Actinobacteria; c__Thermoleophilia; o__Gaiellales; f__; g__; s__
218	4	k__Bacteria; p__Actinobacteria; c__MB-A2-108; o__0319-7L14; f__; g__; s__
219	3	k__Archaea; p__Crenarchaeota; c__Thaumarchaeota; o__Nitrososphaerales; f__Nitrososphaeraceae; g__Candidatus Nitrososphaera; s__
220	3	k__Bacteria; p__Chloroflexi; c__Anaerolineae; o__Anaerolineales; f__Anaerolinaceae; g__; s__
221	4	k__Bacteria; p__Proteobacteria; c__Alphaproteobacteria; o__Rhodospirillales; f__Rhodospirillaceae; g__; s__
222	3	k__Bacteria; p__Proteobacteria; c__Alphaproteobacteria; o__Rhizobiales; f__; g__; s__
223	3	k__Bacteria; p__NC10; c__12-24; o__JH-WHS47; f__; g__; s__
224	4	k__Bacteria; p__Chloroflexi; c__S085; o__; f__; g__; s__
225	1	k__Bacteria; p__Nitrospirae; c__Nitrospira; o__Nitrospirales; f__0319-6A21; g__; s__
226	3	k__Bacteria; p__Proteobacteria; c__Betaproteobacteria; o__Burkholderiales; f__Comamonadaceae
227	6	k__Bacteria; p__Proteobacteria; c__Alphaproteobacteria; o__Sphingomonadales; f__Sphingomonadaceae; g__Sphingomonas; s__
228	4	k__Bacteria; p__Actinobacteria; c__Acidimicrobiia; o__Acidimicrobiales; f__EB1017; g__; s__
229	3	k__Bacteria; p__Bacteroidetes; c__Flavobacteriia; o__Flavobacteriales; f__Flavobacteriaceae; g__Flavobacterium; s__
230	4	k__Bacteria; p__Acidobacteria; c__Acidobacteria-6; o__iii1-15; f__RB40; g__; s__
231	3	k__Bacteria; p__Acidobacteria; c__Acidobacteria-6; o__CCU21; f__; g__; s__
232	4	k__Bacteria; p__Actinobacteria; c__Thermoleophilia; o__Gaiellales; f__Gaiellaceae; g__; s__
233	2	k__Bacteria; p__Proteobacteria; c__Alphaproteobacteria; o__Rhizobiales; f__Rhizobiaceae
234	4	k__Bacteria; p__Actinobacteria; c__Thermoleophilia; o__Gaiellales; f__Gaiellaceae; g__; s__
235	4	k__Bacteria; p__Proteobacteria; c__Gammaproteobacteria; o__Xanthomonadales; f__Xanthomonadaceae; g__Lysobacter; s__
236	3	k__Bacteria; p__Proteobacteria; c__Alphaproteobacteria; o__Rhizobiales; f__Hyphomicrobiaceae; g__Devosia; s__
237	1	k__Bacteria; p__Acidobacteria; c__[Chloracidobacteria]; o__RB41; f__; g__; s__
238	4	k__Bacteria; p__Actinobacteria; c__Actinobacteria; o__Actinomycetales; f__Nocardioidaceae; g__Aeromicrobium; s__
240	4	k__Bacteria; p__Actinobacteria; c__Actinobacteria; o__Micrococcales; f__; g__; s__
241	2	k__Bacteria; p__Chloroflexi; c__Thermomicrobia; o__AKYG1722; f__; g__; s__
242	4	k__Bacteria; p__Nitrospirae; c__Nitrospira; o__Nitrospirales; f__Nitrospiraceae; g__Nitrospira; s__
243	1	k__Bacteria; p__Proteobacteria; c__Alphaproteobacteria; o__Rhizobiales; f__Hyphomicrobiaceae; g__; s__
244	3	k__Bacteria; p__Acidobacteria; c__Acidobacteria-6; o__CCU21; f__; g__; s__
245	4	k__Bacteria; p__Proteobacteria; c__Alphaproteobacteria; o__Rhizobiales; f__Hyphomicrobiaceae; g__Rhodoplanes; s__
246	4	k__Bacteria; p__Actinobacteria; c__Thermoleophilia; o__Gaiellales; f__Gaiellaceae; g__; s__
247	3	k__Bacteria; p__Gemmatimonadetes; c__Gemm-1; o__; f__; g__; s__
248	3	k__Bacteria; p__Actinobacteria; c__Rubrobacteria; o__Rubrobacterales; f__Rubrobacteraceae; g__Rubrobacter; s__
249	1	k__Bacteria; p__Actinobacteria; c__Actinobacteria; o__Actinomycetales; f__Microbacteriaceae; g__Agromyces; s__
250	1	k__Bacteria; p__Actinobacteria; c__Actinobacteria; o__Actinomycetales; f__Microbacteriaceae; g__Microbacterium; s__
251	1	k__Bacteria; p__Firmicutes; c__Clostridia; o__Clostridiales; f__Clostridiaceae; g__Clostridium; s__bowmanii
252	3	k__Bacteria; p__Actinobacteria; c__Thermoleophilia; o__Gaiellales; f__Gaiellaceae; g__; s__
253	4	k__Bacteria; p__Actinobacteria; c__Thermoleophilia; o__Gaiellales; f__Gaiellaceae; g__; s__
254	4	k__Bacteria; p__Actinobacteria; c__Acidimicrobiia; o__Acidimicrobiales; f__EB1017; g__; s__
256	2	k__Bacteria; p__Chloroflexi; c__Anaerolineae; o__H39; f__; g__; s__
257	3	k__Bacteria; p__Actinobacteria; c__Thermoleophilia; o__Gaiellales; f__; g__; s__
259	3	k__Bacteria; p__Chloroflexi; c__Thermomicrobia; o__JG30-KF-CM45; f__; g__; s__
260	2	k__Bacteria; p__Proteobacteria; c__Alphaproteobacteria; o__Rhizobiales; f__Hyphomicrobiaceae; g__; s__
261	3	k__Bacteria; p__Actinobacteria; c__Thermoleophilia; o__Gaiellales; f__; g__; s__
262	2	k__Bacteria; p__Planctomycetes; c__Planctomycetia; o__Pirellulales; f__Pirellulaceae; g__Pirellula; s__
263	4	k__Bacteria; p__Actinobacteria; c__Thermoleophilia; o__Gaiellales; f__Gaiellaceae; g__; s__
264	4	k__Bacteria; p__Actinobacteria; c__Thermoleophilia; o__Solirubrobacterales; f__; g__; s__
265	4	k__Bacteria; p__Actinobacteria; c__Actinobacteria; o__Actinomycetales; f__Pseudonocardiaceae; g__Pseudonocardia; s__
266	1	k__Bacteria; p__Proteobacteria; c__Betaproteobacteria; o__MND1; f__; g__; s__
268	4	k__Bacteria; p__Actinobacteria; c__Thermoleophilia; o__Gaiellales; f__Gaiellaceae; g__; s__
269	4	k__Bacteria; p__Gemmatimonadetes; c__Gemm-1; o__; f__; g__; s__
270	2	k__Bacteria; p__Firmicutes; c__Bacilli; o__Bacillales; f__Planococcaceae; g__Paenisporosarcina; s__
271	3	k__Bacteria; p__Gemmatimonadetes; c__Gemmatimonadetes; o__KD8-87; f__; g__; s__
272	3	k__Bacteria; p__Acidobacteria; c__[Chloracidobacteria]; o__RB41; f__; g__; s__
273	3	k__Archaea; p__Crenarchaeota; c__Thaumarchaeota; o__Nitrososphaerales; f__Nitrososphaeraceae; g__Candidatus Nitrososphaera; s__
274	3	k__Bacteria; p__Firmicutes; c__Bacilli; o__Bacillales
275	1	k__Bacteria; p__Acidobacteria; c__iii1-8; o__DS-18; f__; g__; s__
276	4	k__Bacteria; p__Proteobacteria; c__Betaproteobacteria; o__A21b; f__UD5; g__; s__
279	1	k__Bacteria; p__Acidobacteria; c__[Chloracidobacteria]; o__RB41; f__; g__; s__
280	3	k__Bacteria; p__Nitrospirae; c__Nitrospira; o__Nitrospirales; f__Nitrospiraceae; g__; s__
281	5	k__Bacteria; p__Actinobacteria; c__Actinobacteria; o__Actinomycetales; f__Microbacteriaceae; g__Salinibacterium; s__
282	3	k__Bacteria; p__Actinobacteria; c__Thermoleophilia; o__Solirubrobacterales; f__; g__; s__
283	2	k__Bacteria; p__Chloroflexi; c__Thermomicrobia; o__JG30-KF-CM45; f__; g__; s__
284	4	k__Bacteria; p__Chloroflexi; c__Thermomicrobia; o__JG30-KF-CM45; f__; g__; s__
285	3	k__Bacteria; p__Bacteroidetes; c__[Saprospirae]; o__[Saprospirales]; f__Chitinophagaceae; g__; s__
286	3	k__Bacteria; p__Acidobacteria; c__Acidobacteria-6; o__iii1-15; f__; g__; s__
287	4	k__Bacteria; p__Actinobacteria; c__Thermoleophilia; o__Gaiellales; f__Gaiellaceae; g__; s__
288	3	k__Bacteria; p__Chloroflexi; c__Ellin6529; o__; f__; g__; s__
289	3	k__Bacteria; p__Proteobacteria; c__Alphaproteobacteria; o__Sphingomonadales; f__; g__; s__
290	2	k__Bacteria; p__Chloroflexi; c__Gitt-GS-136; o__; f__; g__; s__
291	3	k__Bacteria; p__Nitrospirae; c__Nitrospira; o__Nitrospirales; f__Nitrospiraceae; g__Nitrospira; s__
293	1	k__Bacteria; p__Acidobacteria; c__[Chloracidobacteria]; o__RB41; f__; g__; s__
294	4	k__Bacteria; p__Chloroflexi; c__Ellin6529; o__; f__; g__; s__
295	4	k__Bacteria; p__Proteobacteria; c__Gammaproteobacteria; o__Xanthomonadales; f__Xanthomonadaceae; g__Dokdonella; s__
296	4	k__Bacteria; p__Actinobacteria; c__Actinobacteria; o__Actinomycetales; f__Mycobacteriaceae; g__Mycobacterium
297	1	k__Bacteria; p__Proteobacteria; c__Alphaproteobacteria; o__Rhodospirillales; f__Acetobacteraceae; g__Roseomonas; s__
298	1	k__Bacteria; p__Chloroflexi; c__Anaerolineae; o__envOPS12; f__; g__; s__
299	1	k__Bacteria; p__Actinobacteria; c__Actinobacteria; o__Actinomycetales; f__Nocardioidaceae
301	3	k__Bacteria; p__Acidobacteria; c__Acidobacteria-6; o__iii1-15; f__mb2424; g__; s__
302	4	k__Bacteria; p__Proteobacteria; c__Betaproteobacteria
303	4	k__Bacteria; p__Proteobacteria; c__Alphaproteobacteria; o__Rhizobiales; f__Hyphomicrobiaceae
304	3	k__Bacteria; p__Proteobacteria; c__Alphaproteobacteria; o__Rhizobiales; f__; g__; s__
305	4	k__Bacteria; p__Gemmatimonadetes; c__Gemmatimonadetes; o__; f__; g__; s__
306	4	k__Bacteria; p__Proteobacteria; c__Alphaproteobacteria; o__Rhizobiales; f__Hyphomicrobiaceae; g__; s__
307	2	k__Bacteria; p__Acidobacteria; c__Acidobacteria-6; o__iii1-15; f__; g__; s__
308	3	k__Bacteria; p__Proteobacteria; c__Alphaproteobacteria; o__Rhizobiales; f__Beijerinckiaceae; g__; s__
312	2	k__Bacteria; p__Proteobacteria; c__Alphaproteobacteria; o__Rhodobacterales; f__Rhodobacteraceae; g__Amaricoccus; s__
313	4	k__Bacteria; p__Actinobacteria; c__Acidimicrobiia; o__Acidimicrobiales; f__; g__; s__
315	4	k__Bacteria; p__Actinobacteria; c__Thermoleophilia; o__Gaiellales; f__Gaiellaceae; g__; s__
316	1	k__Bacteria; p__Actinobacteria; c__MB-A2-108; o__0319-7L14; f__; g__; s__
317	1	k__Bacteria; p__Actinobacteria; c__Actinobacteria; o__Actinomycetales; f__Nocardioidaceae; g__; s__
318	3	k__Bacteria; p__Actinobacteria; c__Actinobacteria; o__Actinomycetales; f__Nocardioidaceae; g__Propionicimonas; s__
320	4	k__Bacteria; p__Acidobacteria; c__[Chloracidobacteria]; o__11-24; f__; g__; s__
321	4	k__Bacteria; p__Acidobacteria; c__Acidobacteria-6; o__iii1-15; f__; g__; s__
322	3	k__Bacteria; p__Proteobacteria; c__Gammaproteobacteria; o__Xanthomonadales; f__Xanthomonadaceae; g__Pseudoxanthomonas
323	3	k__Bacteria; p__Proteobacteria; c__Deltaproteobacteria; o__NB1-j; f__; g__; s__
326	3	k__Bacteria; p__Proteobacteria; c__Alphaproteobacteria; o__Rhodospirillales; f__; g__; s__
327	4	k__Bacteria; p__Actinobacteria; c__Acidimicrobiia; o__Acidimicrobiales; f__; g__; s__
328	4	k__Bacteria; p__Actinobacteria; c__Acidimicrobiia; o__Acidimicrobiales; f__EB1017; g__; s__
329	1	k__Bacteria; p__Actinobacteria; c__Acidimicrobiia; o__Acidimicrobiales; f__EB1017; g__; s__
330	3	k__Bacteria; p__Armatimonadetes; c__0319-6E2; o__; f__; g__; s__
331	1	k__Bacteria; p__Gemmatimonadetes; c__Gemmatimonadetes; o__N1423WL; f__; g__; s__
334	2	k__Bacteria; p__Acidobacteria; c__Acidobacteria-6; o__iii1-15; f__; g__; s__
335	3	k__Bacteria; p__Proteobacteria; c__Alphaproteobacteria; o__Rhizobiales; f__Beijerinckiaceae; g__; s__
336	3	k__Bacteria; p__Actinobacteria; c__Thermoleophilia; o__Solirubrobacterales; f__; g__; s__
337	4	k__Bacteria; p__Chloroflexi; c__Chloroflexi; o__[Roseiflexales]; f__[Kouleothrixaceae]; g__; s__
338	4	k__Bacteria; p__Acidobacteria; c__Sva0725; o__Sva0725; f__; g__; s__
340	1	k__Bacteria; p__Actinobacteria; c__Acidimicrobiia; o__Acidimicrobiales; f__; g__; s__
341	2	k__Bacteria; p__Proteobacteria; c__Alphaproteobacteria; o__; f__; g__; s__
342	3	k__Bacteria; p__Proteobacteria; c__Gammaproteobacteria; o__Xanthomonadales; f__Xanthomonadaceae; g__; s__
344	1	k__Bacteria; p__Acidobacteria; c__Acidobacteria-6; o__iii1-15; f__; g__; s__
346	4	k__Bacteria; p__Bacteroidetes; c__[Saprospirae]; o__[Saprospirales]; f__Chitinophagaceae; g__; s__
347	1	k__Bacteria; p__Cyanobacteria; c__Oscillatoriophycideae; o__Oscillatoriales; f__Phormidiaceae; g__Phormidium; s__
348	3	k__Bacteria; p__Proteobacteria; c__Betaproteobacteria
349	2	k__Bacteria; p__Proteobacteria; c__Gammaproteobacteria; o__Xanthomonadales; f__Xanthomonadaceae; g__; s__
351	1	k__Bacteria; p__Proteobacteria; c__Gammaproteobacteria; o__Xanthomonadales; f__Sinobacteraceae; g__; s__
352	3	k__Bacteria; p__Bacteroidetes; c__[Saprospirae]; o__[Saprospirales]; f__Chitinophagaceae; g__Flavisolibacter; s__
353	3	k__Bacteria; p__Proteobacteria; c__Betaproteobacteria; o__SC-I-84; f__; g__; s__
356	3	k__Bacteria; p__Actinobacteria; c__Acidimicrobiia; o__Acidimicrobiales; f__EB1017; g__; s__
358	4	k__Bacteria; p__WS3; c__PRR-12; o__Sediment-1; f__PRR-10; g__; s__
359	3	k__Bacteria; p__Actinobacteria; c__Thermoleophilia; o__Solirubrobacterales; f__; g__; s__
360	3	k__Bacteria; p__Actinobacteria; c__Thermoleophilia; o__Solirubrobacterales; f__Conexibacteraceae; g__; s__
361	3	k__Bacteria; p__Acidobacteria; c__Acidobacteria-6; o__iii1-15; f__; g__; s__
362	4	k__Bacteria; p__Bacteroidetes; c__Cytophagia; o__Cytophagales; f__Cytophagaceae; g__; s__
363	3	k__Bacteria; p__Actinobacteria; c__Thermoleophilia; o__Solirubrobacterales; f__; g__; s__
365	4	k__Bacteria; p__Planctomycetes; c__Planctomycetia; o__Pirellulales; f__Pirellulaceae; g__; s__
366	4	k__Bacteria; p__Proteobacteria; c__Alphaproteobacteria; o__Rhizobiales; f__Xanthobacteraceae; g__Labrys; s__
367	3	k__Bacteria; p__Actinobacteria; c__Actinobacteria; o__Actinomycetales; f__Nocardioidaceae; g__Friedmanniella; s__
368	3	k__Bacteria; p__Actinobacteria; c__Thermoleophilia; o__Solirubrobacterales; f__; g__; s__
369	4	k__Bacteria; p__Acidobacteria; c__Acidobacteria-6; o__CCU21; f__; g__; s__
370	3	k__Bacteria; p__Planctomycetes; c__Planctomycetia; o__Pirellulales; f__Pirellulaceae; g__; s__
371	2	k__Bacteria; p__Bacteroidetes; c__[Saprospirae]; o__[Saprospirales]; f__Chitinophagaceae; g__; s__
372	1	k__Bacteria; p__Chloroflexi; c__Chloroflexi; o__[Roseiflexales]; f__[Kouleothrixaceae]; g__; s__
373	3	k__Bacteria; p__Actinobacteria; c__MB-A2-108; o__0319-7L14; f__; g__; s__
375	4	k__Bacteria; p__Actinobacteria; c__Actinobacteria; o__Actinomycetales; f__Nocardioidaceae; g__; s__
376	2	k__Bacteria; p__Bacteroidetes; c__[Saprospirae]; o__[Saprospirales]; f__Chitinophagaceae; g__; s__
377	2	k__Bacteria; p__Bacteroidetes; c__[Saprospirae]; o__[Saprospirales]; f__Chitinophagaceae; g__Niabella; s__
378	3	k__Bacteria; p__Actinobacteria; c__Thermoleophilia; o__Solirubrobacterales; f__; g__; s__
380	4	k__Bacteria; p__Proteobacteria; c__Betaproteobacteria; o__; f__; g__; s__
381	4	k__Bacteria; p__Bacteroidetes; c__[Saprospirae]; o__[Saprospirales]; f__Chitinophagaceae; g__; s__
382	3	k__Bacteria; p__Proteobacteria; c__Alphaproteobacteria; o__Rhodobacterales; f__Rhodobacteraceae; g__Rubellimicrobium; s__
383	3	k__Bacteria; p__Actinobacteria; c__Actinobacteria; o__Actinomycetales; f__Actinosynnemataceae; g__Lentzea; s__albidocapillata
384	1	k__Bacteria; p__Proteobacteria; c__Deltaproteobacteria; o__Syntrophobacterales; f__Syntrophobacteraceae; g__; s__
386	3	k__Bacteria; p__Proteobacteria; c__Betaproteobacteria; o__; f__; g__; s__
387	3	k__Bacteria; p__Proteobacteria; c__Deltaproteobacteria; o__Myxococcales; f__; g__; s__
388	2	k__Bacteria; p__Proteobacteria; c__Gammaproteobacteria; o__Xanthomonadales; f__Xanthomonadaceae; g__Rhodanobacter; s__
389	3	k__Bacteria; p__Chloroflexi; c__Ellin6529; o__; f__; g__; s__
390	1	k__Bacteria; p__Proteobacteria; c__Alphaproteobacteria; o__Rhizobiales; f__Hyphomicrobiaceae; g__Devosia; s__
391	1	k__Bacteria; p__Actinobacteria; c__Actinobacteria; o__Actinomycetales; f__Nocardioidaceae; g__; s__
392	3	k__Bacteria; p__Proteobacteria; c__Betaproteobacteria; o__Burkholderiales; f__Comamonadaceae; g__Rhodoferax; s__
393	3	k__Bacteria; p__Proteobacteria; c__Alphaproteobacteria; o__Rhizobiales; f__; g__; s__
395	3	k__Bacteria; p__Chloroflexi; c__C0119; o__; f__; g__; s__
396	4	k__Bacteria; p__Actinobacteria; c__Actinobacteria; o__Actinomycetales; f__Streptomycetaceae; g__; s__
398	3	k__Bacteria; p__Acidobacteria; c__Solibacteres; o__Solibacterales; f__; g__; s__
399	3	k__Bacteria; p__Proteobacteria; c__Gammaproteobacteria; o__Xanthomonadales; f__Sinobacteraceae; g__; s__
400	3	k__Bacteria; p__Chloroflexi; c__Gitt-GS-136; o__; f__; g__; s__
401	3	k__Bacteria; p__Proteobacteria; c__Betaproteobacteria; o__Burkholderiales; f__Oxalobacteraceae; g__Janthinobacterium; s__
403	3	k__Bacteria; p__Bacteroidetes; c__Cytophagia; o__Cytophagales; f__Cytophagaceae; g__Hymenobacter; s__
405	3	k__Bacteria; p__Planctomycetes; c__Phycisphaerae; o__WD2101; f__; g__; s__
406	2	k__Bacteria; p__Chloroflexi; c__Thermomicrobia; o__JG30-KF-CM45; f__; g__; s__
408	3	k__Bacteria; p__Proteobacteria; c__Betaproteobacteria; o__Burkholderiales; f__Comamonadaceae; g__Methylibium; s__
409	3	k__Bacteria; p__Actinobacteria; c__Rubrobacteria; o__Rubrobacterales; f__Rubrobacteraceae; g__Rubrobacter; s__
411	4	k__Bacteria; p__Actinobacteria; c__Actinobacteria; o__Actinomycetales; f__Propionibacteriaceae; g__Microlunatus; s__
413	3	k__Bacteria; p__Actinobacteria; c__Nitriliruptoria; o__Euzebyales; f__Euzebyaceae; g__Euzebya; s__
415	1	k__Bacteria; p__Actinobacteria; c__MB-A2-108; o__0319-7L14; f__; g__; s__
416	3	k__Bacteria; p__Proteobacteria; c__Betaproteobacteria; o__A21b; f__EB1003; g__; s__
418	3	k__Bacteria; p__Proteobacteria; c__Alphaproteobacteria; o__Rhizobiales
419	3	k__Bacteria; p__Chloroflexi; c__TK10; o__AKYG885; f__Dolo_23; g__; s__
420	2	k__Bacteria; p__Actinobacteria; c__Actinobacteria; o__Actinomycetales; f__Intrasporangiaceae; g__Phycicoccus; s__
421	3	k__Bacteria; p__Bacteroidetes; c__[Saprospirae]; o__[Saprospirales]; f__Saprospiraceae; g__; s__
422	3	k__Bacteria; p__Proteobacteria; c__Betaproteobacteria; o__; f__; g__; s__
423	3	k__Bacteria; p__Actinobacteria; c__Acidimicrobiia; o__Acidimicrobiales; f__EB1017; g__; s__
426	3	k__Bacteria; p__Planctomycetes; c__Phycisphaerae; o__WD2101; f__; g__; s__
427	2	k__Bacteria; p__Proteobacteria; c__Deltaproteobacteria; o__Syntrophobacterales; f__Syntrophobacteraceae; g__; s__
428	1	k__Bacteria; p__Bacteroidetes; c__[Saprospirae]; o__[Saprospirales]; f__Chitinophagaceae; g__; s__
430	1	k__Bacteria; p__Acidobacteria; c__[Chloracidobacteria]; o__RB41; f__; g__; s__
433	2	k__Bacteria; p__Proteobacteria; c__Gammaproteobacteria; o__Xanthomonadales; f__Xanthomonadaceae
434	1	k__Bacteria; p__Acidobacteria; c__Acidobacteria-6; o__iii1-15; f__mb2424; g__; s__
435	3	k__Bacteria; p__Actinobacteria; c__Thermoleophilia; o__Gaiellales; f__Gaiellaceae; g__; s__
436	4	k__Bacteria; p__Actinobacteria; c__Actinobacteria; o__Actinomycetales; f__Pseudonocardiaceae; g__Pseudonocardia; s__
437	2	k__Bacteria; p__Proteobacteria; c__Betaproteobacteria; o__SC-I-84; f__; g__; s__
440	3	k__Bacteria; p__Proteobacteria; c__Alphaproteobacteria; o__Rhizobiales; f__Hyphomicrobiaceae; g__Rhodoplanes; s__
441	3	k__Archaea; p__Crenarchaeota; c__Thaumarchaeota; o__Nitrososphaerales; f__Nitrososphaeraceae; g__Candidatus Nitrososphaera; s__gargensis
445	1	k__Bacteria; p__Proteobacteria; c__Betaproteobacteria; o__MND1; f__; g__; s__
446	4	k__Bacteria; p__Gemmatimonadetes; c__Gemm-1; o__; f__; g__; s__
447	1	k__Bacteria; p__Acidobacteria; c__[Chloracidobacteria]; o__RB41; f__Ellin6075; g__; s__
448	3	k__Bacteria; p__Chloroflexi; c__Thermomicrobia; o__JG30-KF-CM45; f__; g__; s__
449	2	k__Bacteria; p__Actinobacteria; c__Acidimicrobiia; o__Acidimicrobiales; f__; g__; s__
450	3	k__Bacteria; p__Proteobacteria; c__Alphaproteobacteria; o__Rhodospirillales; f__Rhodospirillaceae; g__; s__
452	2	k__Bacteria; p__Bacteroidetes; c__[Saprospirae]; o__[Saprospirales]; f__Chitinophagaceae; g__; s__
455	1	k__Bacteria; p__Proteobacteria; c__Gammaproteobacteria; o__Xanthomonadales; f__Sinobacteraceae; g__; s__
457	2	k__Bacteria; p__Proteobacteria; c__Alphaproteobacteria; o__Rhizobiales; f__Phyllobacteriaceae; g__Mesorhizobium; s__
459	2	k__Bacteria; p__Proteobacteria; c__Gammaproteobacteria; o__Xanthomonadales; f__Xanthomonadaceae; g__Dokdonella; s__
461	1	k__Bacteria; p__Gemmatimonadetes; c__Gemmatimonadetes; o__N1423WL; f__; g__; s__
462	3	k__Bacteria; p__Chloroflexi; c__Ellin6529; o__; f__; g__; s__
465	3	k__Bacteria; p__Proteobacteria; c__Alphaproteobacteria; o__Rhodospirillales; f__Rhodospirillaceae; g__; s__
467	1	k__Bacteria; p__Actinobacteria; c__Thermoleophilia; o__Solirubrobacterales; f__Solirubrobacteraceae; g__; s__
468	1	k__Bacteria; p__Actinobacteria; c__Thermoleophilia; o__Solirubrobacterales; f__; g__; s__
469	3	k__Bacteria; p__Gemmatimonadetes; c__Gemmatimonadetes; o__Gemmatimonadales; f__Gemmatimonadaceae; g__Gemmatimonas; s__
470	1	k__Bacteria; p__Chloroflexi; c__Chloroflexi; o__[Roseiflexales]; f__[Kouleothrixaceae]; g__; s__
472	4	k__Bacteria; p__Proteobacteria; c__Alphaproteobacteria; o__Rhodobacterales; f__Rhodobacteraceae; g__Amaricoccus; s__
473	2	k__Bacteria; p__Proteobacteria; c__Alphaproteobacteria; o__Rhizobiales; f__; g__; s__
474	4	k__Bacteria; p__Acidobacteria; c__Acidobacteria-6; o__iii1-15; f__; g__; s__
476	4	k__Bacteria; p__Proteobacteria; c__Alphaproteobacteria; o__Caulobacterales; f__Caulobacteraceae; g__Phenylobacterium; s__
480	4	k__Bacteria; p__Acidobacteria; c__iii1-8; o__DS-18; f__; g__; s__
481	1	k__Bacteria; p__Acidobacteria; c__[Chloracidobacteria]; o__DS-100; f__; g__; s__
483	3	k__Bacteria; p__Chloroflexi; c__Anaerolineae; o__envOPS12; f__; g__; s__
484	1	k__Bacteria; p__Actinobacteria; c__Acidimicrobiia; o__Acidimicrobiales; f__; g__; s__
487	3	k__Bacteria; p__Acidobacteria; c__Solibacteres; o__Solibacterales; f__; g__; s__
489	4	k__Bacteria; p__Actinobacteria; c__Thermoleophilia; o__Gaiellales; f__Gaiellaceae; g__; s__
491	2	k__Bacteria; p__Chloroflexi; c__TK10; o__B07_WMSP1; f__FFCH4570; g__; s__
495	2	k__Bacteria; p__Acidobacteria; c__RB25; o__; f__; g__; s__
501	3	k__Bacteria; p__Proteobacteria; c__Alphaproteobacteria; o__Rhodospirillales; f__Rhodospirillaceae; g__; s__
502	1	k__Bacteria; p__Gemmatimonadetes; c__Gemmatimonadetes; o__; f__; g__; s__
503	1	k__Bacteria; p__Acidobacteria; c__Acidobacteria-6; o__iii1-15; f__; g__; s__
505	4	k__Bacteria; p__Proteobacteria; c__Alphaproteobacteria; o__Rhodospirillales; f__Rhodospirillaceae; g__Skermanella; s__
507	1	k__Bacteria; p__Actinobacteria; c__Thermoleophilia; o__Gaiellales; f__Gaiellaceae; g__; s__
509	3	k__Bacteria; p__Planctomycetes; c__Planctomycetia; o__Gemmatales; f__Isosphaeraceae; g__; s__
511	3	k__Bacteria; p__Proteobacteria; c__Betaproteobacteria; o__Ellin6067; f__; g__; s__
513	3	k__Bacteria; p__Actinobacteria; c__Thermoleophilia; o__Solirubrobacterales; f__Patulibacteraceae; g__; s__
514	3	k__Bacteria; p__Proteobacteria; c__Alphaproteobacteria; o__Rhizobiales; f__Hyphomicrobiaceae; g__Pedomicrobium; s__
515	4	k__Bacteria; p__Actinobacteria; c__Thermoleophilia; o__Solirubrobacterales; f__; g__; s__
516	2	k__Bacteria; p__Proteobacteria; c__Alphaproteobacteria; o__Caulobacterales; f__Caulobacteraceae; g__Phenylobacterium; s__
517	3	k__Bacteria; p__Proteobacteria; c__Betaproteobacteria; o__MND1; f__; g__; s__
519	2	k__Bacteria; p__Chloroflexi; c__Thermomicrobia; o__JG30-KF-CM45; f__; g__; s__
522	3	k__Bacteria; p__Proteobacteria; c__Betaproteobacteria
525	3	k__Bacteria; p__Proteobacteria; c__Alphaproteobacteria; o__Rhizobiales; f__Rhodobiaceae; g__Afifella; s__
526	1	k__Bacteria; p__Actinobacteria; c__Thermoleophilia; o__Gaiellales; f__Gaiellaceae; g__; s__
529	4	k__Bacteria; p__Acidobacteria; c__Acidobacteria-5; o__; f__; g__; s__
530	3	k__Bacteria; p__Planctomycetes; c__Phycisphaerae; o__WD2101; f__; g__; s__
532	2	k__Bacteria; p__Proteobacteria; c__Betaproteobacteria; o__SC-I-84; f__; g__; s__
535	3	k__Bacteria; p__Actinobacteria; c__Thermoleophilia; o__Solirubrobacterales; f__Conexibacteraceae; g__; s__
537	4	k__Bacteria; p__Actinobacteria; c__Actinobacteria; o__Actinomycetales; f__Nocardioidaceae; g__; s__
538	2	k__Bacteria; p__Acidobacteria; c__Acidobacteria-6; o__CCU21; f__; g__; s__
539	3	k__Bacteria; p__Proteobacteria; c__Alphaproteobacteria; o__Caulobacterales; f__Caulobacteraceae; g__Phenylobacterium; s__
540	3	k__Bacteria; p__Proteobacteria; c__Alphaproteobacteria; o__Rhodospirillales; f__Rhodospirillaceae; g__; s__
543	3	k__Bacteria; p__Planctomycetes; c__Phycisphaerae; o__WD2101; f__; g__; s__
546	3	k__Bacteria; p__Proteobacteria; c__Alphaproteobacteria; o__Rhodobacterales; f__Rhodobacteraceae; g__Rubellimicrobium; s__
548	3	k__Bacteria; p__Actinobacteria; c__Acidimicrobiia; o__Acidimicrobiales; f__; g__; s__
549	1	k__Bacteria; p__Proteobacteria; c__Betaproteobacteria; o__Burkholderiales; f__Oxalobacteraceae
552	3	k__Bacteria; p__Armatimonadetes; c__0319-6E2; o__; f__; g__; s__
553	3	k__Bacteria; p__Chloroflexi; c__TK10; o__; f__; g__; s__
554	1	k__Bacteria; p__Actinobacteria; c__Thermoleophilia; o__Gaiellales; f__Gaiellaceae; g__; s__
555	3	k__Bacteria; p__Proteobacteria; c__Alphaproteobacteria; o__Rhizobiales; f__Bradyrhizobiaceae; g__Balneimonas; s__
556	2	k__Bacteria; p__Acidobacteria; c__Acidobacteria-6; o__iii1-15; f__; g__; s__
557	1	k__Bacteria; p__Proteobacteria; c__Alphaproteobacteria; o__Rhizobiales; f__Bradyrhizobiaceae; g__Balneimonas; s__
558	2	k__Bacteria; p__Proteobacteria; c__Alphaproteobacteria; o__Rhizobiales; f__Rhodobiaceae; g__Afifella; s__
560	4	k__Bacteria; p__Bacteroidetes; c__[Saprospirae]; o__[Saprospirales]; f__Chitinophagaceae; g__; s__
562	2	k__Bacteria; p__Proteobacteria; c__Gammaproteobacteria; o__Xanthomonadales; f__Xanthomonadaceae; g__; s__
563	1	k__Bacteria; p__Gemmatimonadetes; c__Gemm-1; o__; f__; g__; s__
564	1	k__Bacteria; p__Gemmatimonadetes; c__Gemmatimonadetes; o__Gemmatimonadales; f__Ellin5301; g__; s__
565	1	k__Bacteria; p__Acidobacteria; c__Acidobacteria-5; o__; f__; g__; s__
571	3	k__Bacteria; p__Planctomycetes; c__Phycisphaerae; o__WD2101; f__; g__; s__
572	1	k__Bacteria; p__Acidobacteria; c__Acidobacteria-6; o__iii1-15; f__; g__; s__
576	1	k__Bacteria; p__Actinobacteria; c__Thermoleophilia; o__Solirubrobacterales; f__; g__; s__
578	3	k__Bacteria; p__Acidobacteria; c__[Chloracidobacteria]; o__11-24; f__; g__; s__
583	2	k__Bacteria; p__Actinobacteria; c__Acidimicrobiia; o__Acidimicrobiales; f__; g__; s__
584	4	k__Bacteria; p__Bacteroidetes; c__[Saprospirae]; o__[Saprospirales]; f__Chitinophagaceae; g__; s__
587	2	k__Bacteria; p__Proteobacteria; c__Gammaproteobacteria; o__Xanthomonadales; f__Xanthomonadaceae; g__Luteimonas; s__
589	1	k__Bacteria; p__Actinobacteria; c__Actinobacteria; o__Actinomycetales; f__Geodermatophilaceae; g__; s__
590	4	k__Bacteria; p__Proteobacteria; c__Alphaproteobacteria; o__Rhodospirillales; f__Rhodospirillaceae; g__Skermanella; s__
594	3	k__Bacteria; p__Chloroflexi; c__Chloroflexi; o__AKIW781; f__; g__; s__
596	4	k__Bacteria; p__Proteobacteria; c__Alphaproteobacteria; o__Rhodospirillales; f__Rhodospirillaceae; g__; s__
597	1	k__Bacteria; p__Actinobacteria; c__Actinobacteria; o__Actinomycetales; f__Nocardioidaceae; g__; s__
599	3	k__Bacteria; p__Gemmatimonadetes; c__Gemmatimonadetes; o__Gemmatimonadales; f__; g__; s__
603	2	k__Bacteria; p__Actinobacteria; c__Nitriliruptoria; o__Euzebyales; f__Euzebyaceae; g__Euzebya; s__
604	3	k__Bacteria; p__Proteobacteria; c__Gammaproteobacteria; o__Thiotrichales; f__Piscirickettsiaceae; g__; s__
605	3	k__Bacteria; p__Proteobacteria; c__Alphaproteobacteria; o__Rhizobiales; f__Hyphomicrobiaceae; g__; s__
606	4	k__Bacteria; p__Acidobacteria; c__Acidobacteria-6; o__iii1-15; f__RB40; g__; s__
607	1	k__Bacteria; p__Acidobacteria; c__Sva0725; o__Sva0725; f__; g__; s__
613	4	k__Bacteria; p__Chloroflexi; c__Thermomicrobia; o__JG30-KF-CM45; f__; g__; s__
618	3	k__Bacteria; p__Actinobacteria; c__Thermoleophilia; o__Solirubrobacterales; f__; g__; s__
621	1	k__Bacteria; p__Acidobacteria; c__Solibacteres; o__Solibacterales; f__; g__; s__
623	4	k__Bacteria; p__Nitrospirae; c__Nitrospira; o__Nitrospirales; f__0319-6A21; g__; s__
624	3	k__Bacteria; p__Proteobacteria; c__Deltaproteobacteria; o__Syntrophobacterales; f__Syntrophobacteraceae; g__; s__
628	4	k__Bacteria; p__Actinobacteria; c__MB-A2-108; o__0319-7L14; f__; g__; s__
629	3	k__Bacteria; p__Proteobacteria; c__Alphaproteobacteria; o__Rhizobiales; f__; g__; s__
630	3	k__Bacteria; p__Proteobacteria; c__Alphaproteobacteria; o__Rhizobiales; f__Hyphomicrobiaceae; g__Devosia; s__
633	4	k__Bacteria; p__Proteobacteria; c__Alphaproteobacteria; o__Rhizobiales; f__Rhodobiaceae; g__Afifella; s__
635	1	k__Bacteria; p__Actinobacteria; c__Actinobacteria; o__Actinomycetales; f__Sporichthyaceae; g__; s__
636	1	k__Bacteria; p__Acidobacteria; c__Acidobacteria-6; o__iii1-15; f__; g__; s__
641	3	k__Bacteria; p__Bacteroidetes; c__[Saprospirae]; o__[Saprospirales]; f__Chitinophagaceae; g__; s__
644	3	k__Bacteria; p__Planctomycetes; c__Planctomycetia; o__Pirellulales; f__Pirellulaceae; g__A17; s__
645	1	k__Bacteria; p__Bacteroidetes; c__[Saprospirae]; o__[Saprospirales]; f__Saprospiraceae; g__; s__
648	3	k__Bacteria; p__Bacteroidetes; c__[Saprospirae]; o__[Saprospirales]; f__Chitinophagaceae; g__; s__
651	3	k__Bacteria; p__Proteobacteria; c__Deltaproteobacteria; o__NB1-j; f__; g__; s__
655	2	k__Bacteria; p__Proteobacteria; c__Alphaproteobacteria; o__Rhizobiales; f__Phyllobacteriaceae; g__Mesorhizobium; s__
659	3	k__Bacteria; p__Actinobacteria; c__MB-A2-108; o__0319-7L14; f__; g__; s__
660	3	k__Bacteria; p__Proteobacteria; c__Alphaproteobacteria; o__Rhodospirillales; f__Rhodospirillaceae; g__; s__
662	1	k__Bacteria; p__Actinobacteria; c__Rubrobacteria; o__Rubrobacterales; f__Rubrobacteraceae; g__; s__
665	1	k__Bacteria; p__Gemmatimonadetes; c__Gemmatimonadetes; o__; f__; g__; s__
666	3	k__Bacteria; p__Acidobacteria; c__Acidobacteria-6; o__iii1-15; f__; g__; s__
667	3	k__Bacteria; p__Proteobacteria; c__Gammaproteobacteria; o__Xanthomonadales; f__Sinobacteraceae; g__; s__
669	4	k__Bacteria; p__Planctomycetes; c__Planctomycetia; o__Pirellulales; f__Pirellulaceae; g__; s__
670	3	k__Bacteria; p__Chloroflexi; c__S085; o__; f__; g__; s__
677	2	k__Bacteria; p__Proteobacteria; c__Betaproteobacteria; o__IS-44; f__; g__; s__
678	4	k__Bacteria; p__Bacteroidetes; c__[Saprospirae]; o__[Saprospirales]; f__Chitinophagaceae; g__; s__
679	3	k__Bacteria; p__Planctomycetes; c__Phycisphaerae; o__WD2101; f__; g__; s__
680	3	k__Bacteria; p__Proteobacteria; c__Alphaproteobacteria; o__Rhodospirillales; f__Rhodospirillaceae; g__; s__
681	4	k__Bacteria; p__Proteobacteria; c__Deltaproteobacteria; o__Myxococcales; f__; g__; s__
682	1	k__Bacteria; p__Actinobacteria; c__Rubrobacteria; o__Rubrobacterales; f__Rubrobacteraceae; g__Rubrobacter; s__
685	3	k__Archaea; p__Crenarchaeota; c__Thaumarchaeota; o__Nitrososphaerales; f__Nitrososphaeraceae; g__Candidatus Nitrososphaera; s__SCA1170
687	2	k__Bacteria; p__Proteobacteria; c__Alphaproteobacteria; o__Rhizobiales; f__Hyphomicrobiaceae; g__Rhodoplanes; s__
689	1	k__Bacteria; p__Actinobacteria; c__Actinobacteria; o__Actinomycetales; f__Nocardioidaceae; g__Nocardioides; s__
691	2	k__Bacteria; p__Proteobacteria; c__Deltaproteobacteria; o__[Entotheonellales]; f__[Entotheonellaceae]; g__; s__
692	3	k__Bacteria; p__Acidobacteria; c__Sva0725; o__Sva0725; f__; g__; s__
700	4	k__Bacteria; p__Proteobacteria; c__Alphaproteobacteria; o__Rhizobiales; f__; g__; s__
701	3	k__Bacteria; p__Actinobacteria; c__Thermoleophilia; o__Solirubrobacterales; f__; g__; s__
703	1	k__Bacteria; p__Proteobacteria; c__Deltaproteobacteria; o__Myxococcales; f__Haliangiaceae; g__; s__
705	2	k__Bacteria; p__Proteobacteria; c__Deltaproteobacteria; o__Myxococcales; f__Myxococcaceae; g__Corallococcus; s__exiguus
706	4	k__Bacteria; p__Planctomycetes; c__Phycisphaerae; o__WD2101; f__; g__; s__
708	2	k__Bacteria; p__Gemmatimonadetes; c__Gemmatimonadetes; o__Gemmatimonadales; f__Ellin5301; g__; s__
715	4	k__Bacteria; p__Proteobacteria; c__Gammaproteobacteria; o__Chromatiales; f__; g__; s__
720	3	k__Bacteria; p__Proteobacteria; c__Alphaproteobacteria; o__Rhodospirillales; f__Rhodospirillaceae; g__; s__
721	4	k__Bacteria; p__Proteobacteria; c__Alphaproteobacteria; o__Rhizobiales
723	3	k__Bacteria; p__Acidobacteria; c__[Chloracidobacteria]; o__RB41; f__Ellin6075; g__; s__
724	2	k__Bacteria; p__Acidobacteria; c__Solibacteres; o__Solibacterales; f__; g__; s__
726	3	k__Bacteria; p__Proteobacteria; c__Gammaproteobacteria; o__Xanthomonadales; f__Sinobacteraceae; g__Steroidobacter; s__
728	3	k__Bacteria; p__Bacteroidetes; c__[Saprospirae]; o__[Saprospirales]; f__Chitinophagaceae; g__; s__
729	3	k__Bacteria; p__Proteobacteria; c__Alphaproteobacteria; o__Rhodobacterales; f__Rhodobacteraceae; g__Rubellimicrobium; s__
731	2	k__Bacteria; p__Actinobacteria; c__Thermoleophilia; o__Solirubrobacterales; f__Patulibacteraceae; g__; s__
737	3	k__Bacteria; p__Actinobacteria; c__Thermoleophilia; o__Solirubrobacterales; f__; g__; s__
739	3	k__Bacteria; p__Chloroflexi; c__TK10; o__; f__; g__; s__
740	3	k__Bacteria; p__Gemmatimonadetes; c__Gemmatimonadetes; o__; f__; g__; s__
741	3	k__Bacteria; p__Proteobacteria; c__Alphaproteobacteria; o__Rhizobiales; f__Hyphomicrobiaceae; g__Rhodoplanes; s__
744	3	k__Bacteria; p__Acidobacteria; c__Solibacteres; o__Solibacterales; f__Solibacteraceae; g__Candidatus Solibacter; s__
746	1	k__Bacteria; p__Chloroflexi; c__Chloroflexi; o__[Roseiflexales]; f__[Kouleothrixaceae]; g__; s__
752	3	k__Bacteria; p__Acidobacteria; c__Acidobacteria-6; o__iii1-15; f__mb2424; g__; s__
757	3	k__Bacteria; p__Bacteroidetes; c__[Saprospirae]; o__[Saprospirales]; f__Chitinophagaceae
759	3	k__Bacteria; p__Actinobacteria; c__Rubrobacteria; o__Rubrobacterales; f__Rubrobacteraceae; g__Rubrobacter; s__
772	3	k__Bacteria; p__Gemmatimonadetes; c__Gemmatimonadetes; o__Gemmatimonadales; f__; g__; s__
778	2	k__Bacteria; p__Proteobacteria; c__Gammaproteobacteria; o__Xanthomonadales; f__Sinobacteraceae; g__; s__
779	3	k__Bacteria; p__Proteobacteria; c__Alphaproteobacteria; o__Rhodospirillales; f__Rhodospirillaceae; g__; s__
783	3	k__Bacteria; p__Gemmatimonadetes; c__Gemmatimonadetes; o__Gemmatimonadales; f__; g__; s__
784	2	k__Bacteria; p__Planctomycetes; c__Planctomycetia; o__Pirellulales; f__Pirellulaceae; g__; s__
785	3	k__Archaea; p__Crenarchaeota; c__Thaumarchaeota; o__Nitrososphaerales; f__Nitrososphaeraceae; g__Candidatus Nitrososphaera; s__SCA1145
787	3	k__Bacteria; p__Bacteroidetes; c__[Saprospirae]; o__[Saprospirales]; f__Chitinophagaceae; g__Segetibacter; s__
788	4	k__Bacteria; p__Actinobacteria; c__Actinobacteria; o__Actinomycetales
790	4	k__Bacteria; p__Proteobacteria; c__Alphaproteobacteria; o__Rhodospirillales; f__; g__; s__
794	4	k__Bacteria; p__Actinobacteria; c__Thermoleophilia; o__Solirubrobacterales; f__; g__; s__
796	3	k__Bacteria; p__Proteobacteria; c__Alphaproteobacteria; o__Rhizobiales; f__Bradyrhizobiaceae
807	3	k__Bacteria; p__Chloroflexi; c__Thermomicrobia; o__JG30-KF-CM45; f__; g__; s__
808	3	k__Bacteria; p__Bacteroidetes; c__Sphingobacteriia; o__Sphingobacteriales; f__Sphingobacteriaceae; g__Pedobacter; s__
811	4	k__Bacteria; p__Gemmatimonadetes; c__Gemmatimonadetes; o__; f__; g__; s__
815	3	k__Bacteria; p__Gemmatimonadetes; c__Gemmatimonadetes; o__Gemmatimonadales; f__Ellin5301; g__; s__
818	4	k__Bacteria; p__Gemmatimonadetes; c__Gemm-1; o__; f__; g__; s__
826	3	k__Bacteria; p__Actinobacteria; c__Thermoleophilia; o__Solirubrobacterales; f__; g__; s__
832	3	k__Bacteria; p__Gemmatimonadetes; c__Gemmatimonadetes; o__; f__; g__; s__
838	3	k__Bacteria; p__Bacteroidetes; c__Cytophagia; o__Cytophagales; f__Cytophagaceae; g__Spirosoma; s__
840	3	k__Bacteria; p__Nitrospirae; c__Nitrospira; o__Nitrospirales; f__0319-6A21; g__; s__
844	3	k__Bacteria; p__Proteobacteria; c__Alphaproteobacteria; o__Caulobacterales; f__Caulobacteraceae; g__; s__
848	2	k__Bacteria; p__Chloroflexi; c__Chloroflexi; o__AKIW781; f__; g__; s__
859	1	k__Bacteria; p__Actinobacteria; c__Actinobacteria; o__Actinomycetales; f__Microbacteriaceae; g__Microbacterium; s__
862	3	k__Bacteria; p__Acidobacteria; c__[Chloracidobacteria]; o__RB41; f__; g__; s__
864	2	k__Bacteria; p__Proteobacteria; c__Gammaproteobacteria; o__Xanthomonadales; f__Sinobacteraceae; g__; s__
865	3	k__Bacteria; p__Verrucomicrobia; c__Opitutae; o__Opitutales; f__Opitutaceae; g__Opitutus; s__
872	1	k__Bacteria; p__Acidobacteria; c__[Chloracidobacteria]; o__RB41; f__; g__; s__
873	3	k__Bacteria; p__Chloroflexi; c__S085; o__; f__; g__; s__
877	3	k__Bacteria; p__Proteobacteria; c__Betaproteobacteria; o__SC-I-84; f__; g__; s__
878	4	k__Bacteria; p__Acidobacteria; c__Acidobacteria-6; o__iii1-15; f__RB40; g__; s__
886	2	k__Bacteria; p__Planctomycetes; c__Planctomycetia; o__Planctomycetales; f__Planctomycetaceae; g__Planctomyces; s__
903	2	k__Bacteria; p__Acidobacteria; c__Acidobacteria-6; o__iii1-15; f__; g__; s__
904	3	k__Bacteria; p__Acidobacteria; c__Solibacteres; o__Solibacterales; f__; g__; s__
905	2	k__Bacteria; p__Acidobacteria; c__Acidobacteria-6; o__iii1-15; f__mb2424; g__; s__
910	3	k__Bacteria; p__Proteobacteria; c__Alphaproteobacteria; o__Rhizobiales; f__Hyphomicrobiaceae; g__Pedomicrobium; s__
912	3	k__Bacteria; p__Actinobacteria; c__Thermoleophilia; o__Solirubrobacterales
917	2	k__Bacteria; p__Bacteroidetes; c__[Saprospirae]; o__[Saprospirales]; f__Chitinophagaceae; g__; s__
920	4	k__Bacteria; p__Acidobacteria; c__Acidobacteria-6; o__iii1-15; f__mb2424; g__; s__
923	1	k__Bacteria; p__Acidobacteria; c__[Chloracidobacteria]; o__RB41; f__Ellin6075; g__; s__
925	4	k__Bacteria; p__Acidobacteria; c__Sva0725; o__Sva0725; f__; g__; s__
927	3	k__Bacteria; p__Proteobacteria; c__Betaproteobacteria; o__Rhodocyclales; f__Rhodocyclaceae; g__Candidatus Accumulibacter; s__
929	3	k__Bacteria; p__Actinobacteria; c__Thermoleophilia; o__Solirubrobacterales; f__; g__; s__
937	4	k__Bacteria; p__Actinobacteria; c__Actinobacteria; o__; f__; g__; s__
939	3	k__Bacteria; p__Gemmatimonadetes; c__Gemm-1; o__; f__; g__; s__
943	4	k__Bacteria; p__Actinobacteria; c__Actinobacteria; o__Actinomycetales; f__; g__; s__
944	4	k__Bacteria; p__Nitrospirae; c__Nitrospira; o__Nitrospirales; f__Nitrospiraceae; g__JG37-AG-70; s__
948	1	k__Bacteria; p__Acidobacteria; c__Acidobacteria-6; o__iii1-15; f__; g__; s__
953	3	k__Bacteria; p__Actinobacteria; c__Actinobacteria; o__Actinomycetales; f__Micromonosporaceae; g__Virgisporangium; s__ochraceum
958	3	k__Bacteria; p__Proteobacteria; c__Alphaproteobacteria; o__Rhizobiales
959	2	k__Bacteria; p__Chloroflexi; c__Ellin6529; o__; f__; g__; s__
961	1	k__Bacteria; p__Proteobacteria; c__Alphaproteobacteria; o__Rhizobiales; f__Bradyrhizobiaceae
963	2	k__Bacteria; p__Acidobacteria; c__; o__; f__; g__; s__
964	4	k__Bacteria; p__Proteobacteria; c__Alphaproteobacteria; o__Rhizobiales; f__; g__; s__
971	4	k__Bacteria; p__Actinobacteria; c__Thermoleophilia; o__Solirubrobacterales; f__Conexibacteraceae; g__Conexibacter; s__
976	3	k__Bacteria; p__Proteobacteria; c__Alphaproteobacteria; o__Rhizobiales; f__Hyphomicrobiaceae; g__Rhodoplanes; s__
978	3	k__Bacteria; p__Actinobacteria; c__Actinobacteria; o__Actinomycetales; f__Micrococcaceae; g__Microbispora; s__rosea
981	3	k__Bacteria; p__Proteobacteria; c__Betaproteobacteria; o__Ellin6067; f__; g__; s__
982	3	k__Bacteria; p__Proteobacteria; c__Betaproteobacteria; o__SC-I-84; f__; g__; s__
990	3	k__Bacteria; p__Planctomycetes; c__Planctomycetia; o__Pirellulales; f__Pirellulaceae; g__; s__
1001	3	k__Bacteria; p__Actinobacteria; c__Actinobacteria; o__Actinomycetales; f__Nocardioidaceae; g__; s__
1005	1	k__Bacteria; p__Planctomycetes; c__Planctomycetia; o__Pirellulales; f__Pirellulaceae; g__; s__
1009	3	k__Bacteria; p__Actinobacteria; c__Thermoleophilia; o__Solirubrobacterales; f__Patulibacteraceae; g__; s__
1011	2	k__Bacteria; p__Proteobacteria; c__Betaproteobacteria; o__Ellin6067; f__; g__; s__
1014	2	k__Bacteria; p__Chloroflexi; c__Thermomicrobia; o__JG30-KF-CM45; f__; g__; s__
1016	2	k__Bacteria; p__Planctomycetes; c__Planctomycetia; o__Pirellulales; f__Pirellulaceae; g__; s__
1021	4	k__Bacteria; p__Actinobacteria; c__Thermoleophilia; o__Solirubrobacterales; f__; g__; s__
1027	2	k__Bacteria; p__Bacteroidetes; c__[Saprospirae]; o__[Saprospirales]; f__Chitinophagaceae; g__; s__
1030	4	k__Bacteria; p__Acidobacteria; c__Acidobacteria-6; o__CCU21; f__; g__; s__
1033	1	k__Bacteria; p__Actinobacteria; c__Actinobacteria; o__Actinomycetales; f__Nocardioidaceae; g__; s__
1046	6	k__Bacteria; p__Proteobacteria; c__Alphaproteobacteria; o__Sphingomonadales; f__Sphingomonadaceae; g__Sphingomonas; s__
1049	3	k__Bacteria; p__Actinobacteria; c__Actinobacteria; o__Actinomycetales; f__Pseudonocardiaceae; g__; s__
1058	4	k__Bacteria; p__Actinobacteria; c__Thermoleophilia; o__Gaiellales; f__Gaiellaceae; g__; s__
1062	3	k__Bacteria; p__Chloroflexi; c__Ellin6529; o__; f__; g__; s__
1067	4	k__Bacteria; p__Actinobacteria; c__Thermoleophilia; o__Gaiellales; f__Gaiellaceae; g__; s__
1077	1	k__Bacteria; p__Chloroflexi; c__TK10; o__AKYG885; f__Dolo_23; g__; s__
1079	4	k__Bacteria; p__Proteobacteria; c__Betaproteobacteria; o__Burkholderiales
1087	2	k__Bacteria; p__Bacteroidetes; c__Cytophagia; o__Cytophagales; f__Cytophagaceae; g__Rhodocytophaga; s__
1088	4	k__Bacteria; p__Actinobacteria; c__Thermoleophilia; o__Gaiellales; f__Gaiellaceae; g__; s__
1091	2	k__Bacteria; p__Chloroflexi; c__Anaerolineae; o__SBR1031; f__A4b; g__; s__
1092	4	k__Bacteria; p__Proteobacteria; c__Gammaproteobacteria; o__Xanthomonadales; f__Xanthomonadaceae; g__Thermomonas; s__
1097	4	k__Bacteria; p__Nitrospirae; c__Nitrospira; o__Nitrospirales; f__0319-6A21; g__; s__
1099	4	k__Bacteria; p__Acidobacteria; c__Acidobacteria-6; o__iii1-15; f__; g__; s__
1104	3	k__Bacteria; p__Nitrospirae; c__Nitrospira; o__Nitrospirales; f__Nitrospiraceae; g__Nitrospira; s__
1114	3	k__Bacteria; p__Gemmatimonadetes; c__Gemmatimonadetes; o__KD8-87; f__; g__; s__
1119	4	k__Bacteria; p__Proteobacteria; c__Deltaproteobacteria; o__[Entotheonellales]; f__[Entotheonellaceae]; g__; s__
1122	4	k__Bacteria; p__Planctomycetes; c__Planctomycetia; o__Pirellulales; f__Pirellulaceae; g__Pirellula; s__
1123	3	k__Bacteria; p__Proteobacteria; c__Betaproteobacteria; o__SC-I-84; f__; g__; s__
1124	1	k__Bacteria; p__Actinobacteria; c__Actinobacteria; o__Actinomycetales; f__Kineosporiaceae; g__; s__
1127	2	k__Bacteria; p__Proteobacteria; c__Alphaproteobacteria; o__Sphingomonadales; f__Sphingomonadaceae; g__Novosphingobium; s__
1128	1	k__Bacteria; p__Acidobacteria; c__Acidobacteria-6; o__iii1-15; f__; g__; s__
1138	3	k__Bacteria; p__Proteobacteria; c__Alphaproteobacteria; o__Rhodospirillales; f__Rhodospirillaceae; g__; s__
1140	3	k__Bacteria; p__Proteobacteria; c__Betaproteobacteria; o__; f__; g__; s__
1145	3	k__Bacteria; p__Proteobacteria; c__Betaproteobacteria; o__Burkholderiales; f__Comamonadaceae
1162	3	k__Bacteria; p__Proteobacteria; c__Alphaproteobacteria; o__Rhizobiales; f__Methylobacteriaceae; g__; s__
1167	3	k__Bacteria; p__Gemmatimonadetes; c__Gemmatimonadetes; o__; f__; g__; s__
1168	3	k__Bacteria; p__Proteobacteria; c__Alphaproteobacteria; o__Rhizobiales; f__Hyphomicrobiaceae; g__Devosia; s__
1175	3	k__Bacteria; p__Chloroflexi; c__S085; o__; f__; g__; s__
1188	3	k__Bacteria; p__Gemmatimonadetes; c__Gemmatimonadetes; o__; f__; g__; s__
1203	3	k__Bacteria; p__Bacteroidetes; c__Flavobacteriia; o__Flavobacteriales; f__Flavobacteriaceae; g__Flavobacterium; s__succinicans
1206	1	k__Bacteria; p__Acidobacteria; c__Acidobacteria-6; o__iii1-15; f__; g__; s__
1208	2	k__Bacteria; p__Proteobacteria; c__Betaproteobacteria; o__Burkholderiales; f__Oxalobacteraceae
1209	3	k__Bacteria; p__Bacteroidetes; c__[Saprospirae]; o__[Saprospirales]; f__Chitinophagaceae; g__Flavisolibacter; s__
1214	4	k__Bacteria; p__Bacteroidetes; c__Sphingobacteriia; o__Sphingobacteriales; f__Sphingobacteriaceae; g__Pedobacter; s__
1215	3	k__Bacteria; p__Acidobacteria; c__Acidobacteria-6; o__CCU21; f__; g__; s__
1218	4	k__Bacteria; p__Proteobacteria; c__Alphaproteobacteria; o__Rhizobiales; f__; g__; s__
1246	3	k__Bacteria; p__Gemmatimonadetes; c__Gemmatimonadetes; o__; f__; g__; s__
1250	4	k__Bacteria; p__Proteobacteria; c__Deltaproteobacteria; o__Syntrophobacterales; f__Syntrophobacteraceae; g__; s__
1254	2	k__Bacteria; p__Actinobacteria; c__Actinobacteria; o__Actinomycetales; f__; g__; s__
1275	3	k__Bacteria; p__Actinobacteria; c__Actinobacteria; o__Actinomycetales; f__Cryptosporangiaceae; g__; s__
1283	3	k__Bacteria; p__Actinobacteria; c__Thermoleophilia; o__Solirubrobacterales; f__; g__; s__
1290	2	k__Bacteria; p__Proteobacteria; c__Alphaproteobacteria; o__Rhizobiales
1294	3	k__Bacteria; p__Actinobacteria; c__Acidimicrobiia; o__Acidimicrobiales; f__; g__; s__
1301	4	k__Bacteria; p__Actinobacteria; c__Actinobacteria; o__Actinomycetales; f__; g__; s__
1311	2	k__Bacteria; p__Proteobacteria; c__Betaproteobacteria; o__Burkholderiales; f__Comamonadaceae; g__Polaromonas; s__
1315	2	k__Bacteria; p__Actinobacteria; c__Actinobacteria; o__Actinomycetales; f__Sporichthyaceae; g__; s__
1320	2	k__Bacteria; p__Proteobacteria; c__Betaproteobacteria; o__Burkholderiales; f__Comamonadaceae
1321	1	k__Bacteria; p__Acidobacteria; c__Sva0725; o__Sva0725; f__; g__; s__
1324	4	k__Bacteria; p__Proteobacteria; c__Gammaproteobacteria; o__Xanthomonadales; f__Sinobacteraceae; g__; s__
1325	3	k__Bacteria; p__Acidobacteria; c__[Chloracidobacteria]; o__RB41; f__; g__; s__
1328	3	k__Bacteria; p__Bacteroidetes; c__[Saprospirae]; o__[Saprospirales]; f__Chitinophagaceae; g__Flavisolibacter; s__
1351	2	k__Bacteria; p__Actinobacteria; c__Acidimicrobiia; o__Acidimicrobiales; f__; g__; s__
1367	4	k__Bacteria; p__Actinobacteria; c__Thermoleophilia; o__Gaiellales; f__Gaiellaceae; g__; s__
1368	1	k__Bacteria; p__Actinobacteria; c__Actinobacteria; o__Actinomycetales; f__Microbacteriaceae; g__Salinibacterium; s__
1382	3	k__Bacteria; p__Planctomycetes; c__Planctomycetia; o__Pirellulales; f__Pirellulaceae; g__; s__
1386	3	k__Bacteria; p__Acidobacteria; c__Solibacteres; o__Solibacterales; f__; g__; s__
1403	4	k__Bacteria; p__Actinobacteria; c__Actinobacteria; o__Actinomycetales; f__Pseudonocardiaceae; g__Pseudonocardia; s__
1423	3	k__Bacteria; p__Acidobacteria; c__Acidobacteria-6; o__CCU21; f__; g__; s__
1427	3	k__Bacteria; p__Proteobacteria; c__Deltaproteobacteria; o__Syntrophobacterales; f__Syntrophobacteraceae; g__; s__
1445	3	k__Bacteria; p__Firmicutes; c__Bacilli; o__Bacillales; f__Planococcaceae; g__Solibacillus; s__
1447	1	k__Bacteria; p__Actinobacteria; c__Actinobacteria; o__Actinomycetales; f__Micromonosporaceae; g__Dactylosporangium; s__
1461	3	k__Bacteria; p__Acidobacteria; c__[Chloracidobacteria]; o__RB41; f__; g__; s__
1468	4	k__Bacteria; p__Acidobacteria; c__Acidobacteria-6; o__iii1-15; f__; g__; s__
1487	3	k__Bacteria; p__Acidobacteria; c__[Chloracidobacteria]; o__RB41; f__; g__; s__
1496	2	k__Bacteria; p__Bacteroidetes; c__[Saprospirae]; o__[Saprospirales]; f__Chitinophagaceae; g__; s__
1497	3	k__Bacteria; p__Proteobacteria; c__Alphaproteobacteria; o__Sphingomonadales; f__Sphingomonadaceae; g__Kaistobacter; s__
1502	3	k__Bacteria; p__Proteobacteria; c__Betaproteobacteria; o__Rhodocyclales; f__Rhodocyclaceae
1506	2	k__Bacteria; p__Proteobacteria; c__Alphaproteobacteria; o__Rhizobiales; f__Hyphomicrobiaceae; g__; s__
1523	1	k__Bacteria; p__Proteobacteria; c__Alphaproteobacteria; o__Rhizobiales; f__Hyphomicrobiaceae; g__Rhodoplanes; s__
1524	3	k__Bacteria; p__Acidobacteria; c__Acidobacteria-6; o__CCU21; f__; g__; s__
1530	1	k__Bacteria; p__Proteobacteria; c__Betaproteobacteria; o__MND1; f__; g__; s__
1531	3	k__Bacteria; p__Proteobacteria; c__Deltaproteobacteria; o__Syntrophobacterales; f__Syntrophobacteraceae; g__; s__
1532	1	k__Bacteria; p__Acidobacteria; c__Acidobacteria-6; o__iii1-15; f__; g__; s__
1535	2	k__Bacteria; p__Acidobacteria; c__Acidobacteria-6; o__iii1-15; f__; g__; s__
1542	2	k__Bacteria; p__Proteobacteria; c__Betaproteobacteria; o__; f__; g__; s__
1543	3	k__Bacteria; p__Bacteroidetes; c__[Saprospirae]; o__[Saprospirales]; f__Chitinophagaceae; g__; s__
1547	4	k__Bacteria; p__Actinobacteria; c__Thermoleophilia; o__Gaiellales; f__Gaiellaceae; g__; s__
1550	4	k__Bacteria; p__Bacteroidetes; c__[Saprospirae]; o__[Saprospirales]; f__Chitinophagaceae; g__; s__
1555	3	k__Bacteria; p__Chloroflexi; c__Chloroflexi; o__AKIW781; f__; g__; s__
1558	1	k__Bacteria; p__Proteobacteria; c__Alphaproteobacteria; o__Rhizobiales; f__Phyllobacteriaceae
1563	4	k__Bacteria; p__Acidobacteria; c__Acidobacteria-6; o__iii1-15; f__; g__; s__
1570	2	k__Bacteria; p__Acidobacteria; c__Acidobacteria-6; o__iii1-15; f__; g__; s__
1578	3	k__Bacteria; p__Chloroflexi; c__Ellin6529; o__; f__; g__; s__
1581	3	k__Bacteria; p__Proteobacteria; c__Alphaproteobacteria; o__Rhizobiales; f__Beijerinckiaceae; g__; s__
1585	3	k__Bacteria; p__Acidobacteria; c__[Chloracidobacteria]; o__RB41; f__; g__; s__
1594	1	k__Bacteria; p__Actinobacteria; c__Actinobacteria; o__Actinomycetales; f__Nocardioidaceae; g__; s__
1595	1	k__Bacteria; p__Acidobacteria; c__[Chloracidobacteria]; o__11-24; f__; g__; s__
1607	1	k__Bacteria; p__Actinobacteria; c__MB-A2-108; o__0319-7L14; f__; g__; s__
1632	4	k__Bacteria; p__Proteobacteria; c__Betaproteobacteria; o__Nitrosomonadales; f__Nitrosomonadaceae
1653	4	k__Bacteria; p__Acidobacteria; c__Acidobacteria-6; o__CCU21; f__; g__; s__
1654	4	k__Bacteria; p__Acidobacteria; c__Sva0725; o__Sva0725; f__; g__; s__
1661	2	k__Bacteria; p__Acidobacteria; c__Acidobacteria-6; o__iii1-15; f__mb2424; g__; s__
1685	4	k__Bacteria; p__Chloroflexi; c__Anaerolineae; o__envOPS12; f__; g__; s__
1695	3	k__Bacteria; p__Acidobacteria; c__[Chloracidobacteria]; o__RB41; f__Ellin6075; g__; s__
1700	4	k__Bacteria; p__Acidobacteria; c__Acidobacteria-6; o__iii1-15; f__; g__; s__
1706	3	k__Bacteria; p__Proteobacteria; c__Alphaproteobacteria; o__Rhodospirillales; f__; g__; s__
1722	3	k__Bacteria; p__Actinobacteria; c__Actinobacteria; o__Actinomycetales; f__Micrococcaceae
1725	4	k__Bacteria; p__Chloroflexi; c__Chloroflexi; o__[Roseiflexales]; f__[Kouleothrixaceae]; g__; s__
1737	3	k__Bacteria; p__Proteobacteria; c__Deltaproteobacteria; o__Syntrophobacterales; f__Syntrophobacteraceae; g__; s__
1771	3	k__Bacteria; p__Proteobacteria; c__Alphaproteobacteria; o__Rhizobiales; f__; g__; s__
1787	1	k__Bacteria; p__Chloroflexi; c__Ellin6529; o__; f__; g__; s__
1793	3	k__Bacteria; p__Actinobacteria; c__Thermoleophilia; o__Solirubrobacterales; f__; g__; s__
1798	3	k__Bacteria; p__Proteobacteria; c__Gammaproteobacteria; o__Xanthomonadales; f__Sinobacteraceae; g__; s__
1799	3	k__Bacteria; p__Planctomycetes; c__Phycisphaerae; o__WD2101; f__; g__; s__
1803	4	k__Bacteria; p__Proteobacteria; c__Betaproteobacteria; o__SC-I-84; f__; g__; s__
1841	4	k__Bacteria; p__Acidobacteria; c__Acidobacteria-6; o__iii1-15; f__; g__; s__
1880	4	k__Bacteria; p__Proteobacteria; c__Alphaproteobacteria; o__Rhizobiales; f__Phyllobacteriaceae; g__Aminobacter; s__
1905	4	k__Bacteria; p__Actinobacteria; c__Actinobacteria; o__Actinomycetales; f__Nakamurellaceae; g__; s__
1913	2	k__Bacteria; p__Chloroflexi; c__TK10; o__AKYG885; f__Dolo_23; g__; s__
1941	4	k__Bacteria; p__Actinobacteria; c__Acidimicrobiia; o__Acidimicrobiales; f__EB1017; g__; s__
1947	4	k__Bacteria; p__Acidobacteria; c__Acidobacteria-6; o__iii1-15; f__RB40; g__; s__
1951	2	k__Bacteria; p__Bacteroidetes; c__[Saprospirae]; o__[Saprospirales]; f__Chitinophagaceae; g__; s__
2012	3	k__Bacteria; p__Proteobacteria; c__Alphaproteobacteria; o__Rhodospirillales; f__Rhodospirillaceae; g__; s__
2093	1	k__Bacteria; p__Acidobacteria; c__Acidobacteria-6; o__iii1-15; f__mb2424; g__; s__
2097	3	k__Bacteria; p__Proteobacteria; c__Alphaproteobacteria; o__Rhizobiales; f__Hyphomicrobiaceae; g__Pedomicrobium; s__
2099	4	k__Bacteria; p__Actinobacteria; c__Actinobacteria; o__Actinomycetales; f__Nocardioidaceae; g__Nocardioides; s__
2132	7	k__Bacteria; p__Actinobacteria; c__Actinobacteria; o__Actinomycetales; f__Nocardioidaceae; g__Friedmanniella; s__
2164	1	k__Bacteria; p__Planctomycetes; c__Planctomycetia; o__Pirellulales; f__Pirellulaceae; g__; s__
2178	4	k__Bacteria; p__Proteobacteria; c__Alphaproteobacteria; o__Rhizobiales; f__Hyphomicrobiaceae; g__Devosia; s__
2189	3	k__Bacteria; p__Actinobacteria; c__Thermoleophilia; o__Gaiellales; f__; g__; s__
2212	4	k__Bacteria; p__Acidobacteria; c__Acidobacteria-6; o__iii1-15; f__; g__; s__
2217	4	k__Bacteria; p__Actinobacteria; c__Thermoleophilia; o__Gaiellales; f__Gaiellaceae; g__; s__
2264	3	k__Bacteria; p__Gemmatimonadetes; c__Gemm-1; o__; f__; g__; s__
2279	2	k__Bacteria; p__Acidobacteria; c__[Chloracidobacteria]; o__RB41; f__; g__; s__
2304	1	k__Bacteria; p__Actinobacteria; c__Thermoleophilia; o__Gaiellales; f__Gaiellaceae; g__; s__
2387	2	k__Bacteria; p__Acidobacteria; c__Acidobacteria-6
2399	2	k__Bacteria; p__Actinobacteria; c__Thermoleophilia; o__Gaiellales; f__Gaiellaceae; g__; s__
2404	3	k__Bacteria; p__Acidobacteria; c__Acidobacteria-6; o__iii1-15; f__; g__; s__
2410	3	k__Bacteria; p__Acidobacteria; c__Solibacteres; o__Solibacterales; f__; g__; s__
2449	1	k__Bacteria; p__Chloroflexi; c__Ellin6529; o__; f__; g__; s__
2450	1	k__Bacteria; p__Proteobacteria; c__Alphaproteobacteria; o__Rhizobiales; f__Bradyrhizobiaceae; g__Balneimonas; s__
2477	3	k__Bacteria; p__Proteobacteria; c__Deltaproteobacteria; o__Syntrophobacterales; f__Syntrophobacteraceae; g__; s__
2486	3	k__Bacteria; p__Bacteroidetes; c__Flavobacteriia; o__Flavobacteriales; f__Flavobacteriaceae; g__Flavobacterium; s__
2488	3	k__Bacteria; p__Acidobacteria; c__Acidobacteria-6; o__CCU21; f__; g__; s__
2492	3	k__Bacteria; p__Actinobacteria; c__Thermoleophilia; o__Solirubrobacterales; f__; g__; s__
2496	3	k__Bacteria; p__Actinobacteria; c__Thermoleophilia; o__Solirubrobacterales; f__Solirubrobacteraceae; g__; s__
2577	3	k__Bacteria; p__Actinobacteria; c__Thermoleophilia; o__Solirubrobacterales; f__; g__; s__
2597	2	k__Bacteria; p__Proteobacteria; c__Alphaproteobacteria; o__Rhizobiales; f__Bradyrhizobiaceae; g__; s__
2655	1	k__Bacteria; p__Actinobacteria; c__Actinobacteria; o__Actinomycetales; f__Nocardioidaceae; g__; s__
2661	4	k__Bacteria; p__Actinobacteria; c__Actinobacteria; o__Actinomycetales; f__Cellulomonadaceae; g__Cellulomonas; s__xylanilytica
2687	4	k__Bacteria; p__Acidobacteria; c__Acidobacteria-6; o__iii1-15; f__RB40; g__; s__
2723	3	k__Bacteria; p__Proteobacteria; c__Gammaproteobacteria; o__Xanthomonadales; f__Sinobacteraceae; g__Steroidobacter; s__
2725	4	k__Bacteria; p__Actinobacteria; c__Actinobacteria; o__Actinomycetales; f__Streptomycetaceae; g__Streptomyces; s__
2735	3	k__Bacteria; p__Proteobacteria; c__Alphaproteobacteria; o__Rhizobiales; f__; g__; s__
2747	4	k__Bacteria; p__Gemmatimonadetes; c__Gemmatimonadetes; o__Gemmatimonadales; f__Ellin5301; g__; s__
2778	3	k__Bacteria; p__Actinobacteria; c__Thermoleophilia; o__Solirubrobacterales
2795	3	k__Bacteria; p__Proteobacteria; c__Betaproteobacteria; o__; f__; g__; s__
2840	4	k__Bacteria; p__Proteobacteria; c__Alphaproteobacteria; o__Ellin329; f__; g__; s__
2855	4	k__Bacteria; p__Acidobacteria; c__Acidobacteria-6; o__iii1-15; f__; g__; s__
2901	3	k__Bacteria; p__Proteobacteria; c__Betaproteobacteria; o__A21b; f__UD5; g__; s__
2931	3	k__Bacteria; p__Proteobacteria; c__Alphaproteobacteria; o__Rhodobacterales; f__Rhodobacteraceae; g__Rubellimicrobium; s__
2950	1	k__Bacteria; p__Proteobacteria; c__Alphaproteobacteria; o__Rhodospirillales; f__Rhodospirillaceae; g__Skermanella; s__
2993	2	k__Bacteria; p__Proteobacteria; c__Betaproteobacteria; o__; f__; g__; s__
3027	1	k__Bacteria; p__Proteobacteria; c__Betaproteobacteria; o__Burkholderiales; f__Comamonadaceae; g__Hydrogenophaga; s__
3038	1	k__Bacteria; p__Acidobacteria; c__Acidobacteria-6; o__iii1-15; f__; g__; s__
3049	3	k__Archaea; p__Crenarchaeota; c__Thaumarchaeota; o__Nitrososphaerales; f__Nitrososphaeraceae; g__Candidatus Nitrososphaera; s__
3055	3	k__Bacteria; p__Acidobacteria; c__[Chloracidobacteria]; o__RB41; f__; g__; s__
3058	3	k__Bacteria; p__Proteobacteria; c__Alphaproteobacteria; o__Rhizobiales; f__Hyphomicrobiaceae; g__Pedomicrobium; s__
3084	4	k__Bacteria; p__Acidobacteria; c__Acidobacteria-6; o__iii1-15; f__RB40; g__; s__
3183	3	k__Bacteria; p__Acidobacteria; c__Acidobacteria-6; o__iii1-15; f__; g__; s__
3234	3	k__Bacteria; p__Actinobacteria; c__Actinobacteria; o__Actinomycetales; f__Sporichthyaceae; g__; s__
3294	2	k__Bacteria; p__Proteobacteria; c__Betaproteobacteria; o__Burkholderiales; f__Comamonadaceae; g__Delftia; s__
3316	4	k__Bacteria; p__Proteobacteria; c__Alphaproteobacteria; o__Rhodobacterales; f__Rhodobacteraceae; g__Amaricoccus; s__
3317	3	k__Bacteria; p__Proteobacteria; c__Alphaproteobacteria; o__Rhizobiales; f__Bradyrhizobiaceae
3337	2	k__Bacteria; p__Proteobacteria; c__Alphaproteobacteria; o__Rhizobiales; f__Hyphomicrobiaceae; g__Rhodoplanes; s__
3343	3	k__Bacteria; p__Proteobacteria; c__Alphaproteobacteria; o__Rhizobiales; f__Bradyrhizobiaceae; g__Bosea; s__genosp.
3346	2	k__Bacteria; p__Actinobacteria; c__Thermoleophilia; o__Gaiellales; f__Gaiellaceae; g__; s__
3358	3	k__Bacteria; p__Bacteroidetes; c__[Saprospirae]; o__[Saprospirales]; f__Chitinophagaceae; g__Flavisolibacter; s__
3374	2	k__Bacteria; p__Proteobacteria; c__Alphaproteobacteria; o__Rhizobiales; f__Phyllobacteriaceae; g__Mesorhizobium; s__
3418	2	k__Bacteria; p__Actinobacteria; c__Thermoleophilia; o__Solirubrobacterales; f__; g__; s__
3431	1	k__Bacteria; p__Planctomycetes; c__Planctomycetia; o__Pirellulales; f__Pirellulaceae; g__Pirellula; s__
3446	4	k__Bacteria; p__Proteobacteria; c__Alphaproteobacteria; o__Rhizobiales; f__Hyphomicrobiaceae; g__Rhodoplanes; s__
3494	1	k__Bacteria; p__Acidobacteria; c__Acidobacteria-6; o__iii1-15; f__; g__; s__
3513	1	k__Bacteria; p__Actinobacteria; c__Actinobacteria; o__Actinomycetales; f__Micrococcaceae; g__Microbispora; s__rosea
3523	2	k__Bacteria; p__Proteobacteria; c__Betaproteobacteria; o__Burkholderiales; f__Comamonadaceae
3546	3	k__Bacteria; p__Proteobacteria; c__Alphaproteobacteria; o__Rhizobiales; f__Hyphomicrobiaceae; g__Rhodoplanes; s__
3573	1	k__Bacteria; p__Chloroflexi; c__Chloroflexi; o__[Roseiflexales]; f__[Kouleothrixaceae]; g__; s__
3591	3	k__Bacteria; p__Proteobacteria; c__Alphaproteobacteria; o__Rhodospirillales; f__Rhodospirillaceae; g__Skermanella; s__
3637	4	k__Bacteria; p__Proteobacteria; c__Gammaproteobacteria; o__Xanthomonadales; f__Xanthomonadaceae; g__Lysobacter; s__
3656	4	k__Bacteria; p__Acidobacteria; c__Acidobacteria-6; o__iii1-15; f__RB40; g__; s__
3672	2	k__Bacteria; p__Bacteroidetes; c__[Saprospirae]; o__[Saprospirales]; f__Chitinophagaceae; g__; s__
3684	2	k__Bacteria; p__Chloroflexi; c__Ellin6529; o__; f__; g__; s__
3686	3	k__Bacteria; p__Actinobacteria; c__Actinobacteria; o__Actinomycetales; f__Geodermatophilaceae; g__Geodermatophilus; s__
3700	3	k__Bacteria; p__Acidobacteria; c__[Chloracidobacteria]; o__11-24; f__; g__; s__
3704	4	k__Bacteria; p__Acidobacteria; c__PAUC37f; o__; f__; g__; s__
3749	3	k__Bacteria; p__Planctomycetes; c__Phycisphaerae; o__WD2101; f__; g__; s__
3796	3	k__Bacteria; p__Proteobacteria; c__Gammaproteobacteria; o__Xanthomonadales; f__Xanthomonadaceae
3802	2	k__Bacteria; p__Acidobacteria; c__Acidobacteria-6; o__CCU21; f__; g__; s__
3925	1	k__Bacteria; p__Acidobacteria; c__iii1-8; o__DS-18; f__; g__; s__
4099	3	k__Bacteria; p__Nitrospirae; c__Nitrospira; o__Nitrospirales; f__0319-6A21; g__; s__
4178	3	k__Bacteria; p__Bacteroidetes; c__[Saprospirae]; o__[Saprospirales]; f__Chitinophagaceae; g__; s__
4240	2	k__Bacteria; p__Acidobacteria; c__Acidobacteria-6; o__CCU21; f__; g__; s__
4314	3	k__Bacteria; p__Proteobacteria; c__Alphaproteobacteria; o__Rhodospirillales; f__Rhodospirillaceae; g__; s__
4337	7	k__Bacteria; p__Actinobacteria; c__Actinobacteria; o__Actinomycetales; f__Propionibacteriaceae
4354	2	k__Bacteria; p__Chloroflexi; c__Ellin6529; o__; f__; g__; s__
4393	2	k__Bacteria; p__Actinobacteria; c__Thermoleophilia; o__Solirubrobacterales; f__Conexibacteraceae; g__; s__
4469	1	k__Bacteria; p__Proteobacteria; c__Alphaproteobacteria; o__Rhodospirillales; f__Rhodospirillaceae; g__; s__
4477	1	k__Bacteria; p__Acidobacteria; c__Acidobacteria-6; o__iii1-15; f__; g__; s__
4519	3	k__Bacteria; p__Proteobacteria; c__Alphaproteobacteria; o__Rhizobiales; f__Hyphomicrobiaceae; g__Rhodoplanes; s__
4565	1	k__Bacteria; p__Actinobacteria; c__Actinobacteria; o__Actinomycetales; f__Frankiaceae; g__; s__
4619	4	k__Bacteria; p__Proteobacteria; c__Betaproteobacteria; o__Burkholderiales; f__Comamonadaceae; g__Rubrivivax; s__
4644	3	k__Bacteria; p__Acidobacteria; c__Acidobacteria-6; o__iii1-15; f__; g__; s__
4763	3	k__Bacteria; p__Acidobacteria; c__[Chloracidobacteria]; o__RB41; f__; g__; s__
4789	2	k__Bacteria; p__Proteobacteria; c__Betaproteobacteria; o__Burkholderiales; f__Comamonadaceae; g__Methylibium; s__
4862	2	k__Bacteria; p__Bacteroidetes; c__[Saprospirae]; o__[Saprospirales]; f__Chitinophagaceae; g__Niabella; s__
4904	2	k__Bacteria; p__Proteobacteria; c__Gammaproteobacteria; o__Pseudomonadales; f__Pseudomonadaceae; g__Pseudomonas; s__viridiflava
4906	4	k__Bacteria; p__Proteobacteria; c__Betaproteobacteria; o__MND1; f__; g__; s__
5023	3	k__Bacteria; p__Proteobacteria; c__Alphaproteobacteria; o__Rhizobiales; f__Bradyrhizobiaceae; g__; s__
5093	4	k__Bacteria; p__Bacteroidetes; c__[Saprospirae]; o__[Saprospirales]; f__Chitinophagaceae; g__; s__
5205	2	k__Bacteria; p__Acidobacteria; c__Acidobacteria-6; o__iii1-15; f__; g__; s__
5233	4	k__Bacteria; p__Proteobacteria; c__Betaproteobacteria; o__Burkholderiales; f__Comamonadaceae; g__Rubrivivax; s__
5268	2	k__Bacteria; p__Actinobacteria; c__Thermoleophilia; o__Gaiellales; f__Gaiellaceae; g__; s__
5307	1	k__Bacteria; p__Actinobacteria; c__Actinobacteria; o__Actinomycetales; f__Nocardioidaceae
5311	3	k__Bacteria; p__Bacteroidetes; c__[Saprospirae]; o__[Saprospirales]; f__Chitinophagaceae; g__Flavisolibacter; s__
5333	4	k__Bacteria; p__Proteobacteria; c__Gammaproteobacteria; o__Xanthomonadales; f__Sinobacteraceae; g__; s__
5338	3	k__Bacteria; p__Proteobacteria; c__Alphaproteobacteria; o__Rhizobiales; f__Beijerinckiaceae; g__; s__
5363	4	k__Bacteria; p__Actinobacteria; c__Thermoleophilia; o__Solirubrobacterales; f__; g__; s__
5376	4	k__Bacteria; p__Acidobacteria; c__[Chloracidobacteria]; o__RB41; f__; g__; s__
5401	1	k__Bacteria; p__Acidobacteria; c__Acidobacteria-6; o__iii1-15; f__mb2424; g__; s__
5501	3	k__Bacteria; p__Proteobacteria; c__Alphaproteobacteria; o__Rhodospirillales; f__; g__; s__
5557	3	k__Bacteria; p__Bacteroidetes; c__Flavobacteriia; o__Flavobacteriales; f__Flavobacteriaceae; g__Flavobacterium; s__succinicans
5569	3	k__Bacteria; p__Actinobacteria; c__Actinobacteria; o__Actinomycetales; f__; g__; s__
5612	1	k__Bacteria; p__Actinobacteria; c__Thermoleophilia; o__Gaiellales; f__Gaiellaceae; g__; s__
5663	3	k__Bacteria; p__Acidobacteria; c__Acidobacteria-6; o__iii1-15; f__mb2424; g__; s__
5686	1	k__Bacteria; p__Acidobacteria; c__[Chloracidobacteria]; o__RB41; f__; g__; s__
5881	2	k__Bacteria; p__Bacteroidetes; c__Cytophagia; o__Cytophagales; f__Cytophagaceae; g__; s__
5918	3	k__Bacteria; p__Proteobacteria; c__Betaproteobacteria; o__Burkholderiales; f__Comamonadaceae
5946	1	k__Bacteria; p__Proteobacteria; c__Deltaproteobacteria; o__[Entotheonellales]; f__[Entotheonellaceae]; g__; s__
5958	2	k__Bacteria; p__Proteobacteria; c__Alphaproteobacteria; o__Rhodobacterales; f__Rhodobacteraceae; g__Rubellimicrobium; s__
5964	3	k__Bacteria; p__Proteobacteria; c__Alphaproteobacteria; o__Rhizobiales; f__Hyphomicrobiaceae; g__Hyphomicrobium; s__
6057	3	k__Bacteria; p__Proteobacteria; c__Alphaproteobacteria; o__Rhodospirillales; f__Rhodospirillaceae; g__Skermanella; s__
6068	2	k__Bacteria; p__Acidobacteria; c__Acidobacteria-6; o__iii1-15; f__; g__; s__
6177	1	k__Bacteria; p__Acidobacteria; c__Acidobacteria-6; o__iii1-15; f__; g__; s__
6202	1	k__Bacteria; p__Actinobacteria; c__Thermoleophilia; o__Gaiellales; f__Gaiellaceae; g__; s__
6229	4	k__Bacteria; p__Actinobacteria; c__Thermoleophilia; o__Solirubrobacterales; f__Patulibacteraceae; g__; s__
6278	3	k__Bacteria; p__Acidobacteria; c__Acidobacteria-6; o__iii1-15; f__; g__; s__
6317	3	k__Bacteria; p__Proteobacteria; c__Alphaproteobacteria; o__Rhizobiales; f__Hyphomicrobiaceae; g__Rhodoplanes; s__
6321	8	k__Bacteria; p__Bacteroidetes; c__[Saprospirae]; o__[Saprospirales]; f__Chitinophagaceae; g__; s__
6343	4	k__Bacteria; p__Actinobacteria; c__Actinobacteria; o__Actinomycetales; f__Frankiaceae; g__; s__
6345	3	k__Bacteria; p__Proteobacteria; c__Betaproteobacteria; o__SC-I-84; f__; g__; s__
6401	3	k__Bacteria; p__Proteobacteria; c__Betaproteobacteria; o__Burkholderiales; f__Alcaligenaceae; g__; s__
6506	2	k__Bacteria; p__Chloroflexi; c__Ellin6529; o__; f__; g__; s__
6573	3	k__Bacteria; p__Actinobacteria; c__Thermoleophilia; o__Solirubrobacterales; f__; g__; s__
6624	1	k__Bacteria; p__Acidobacteria; c__[Chloracidobacteria]; o__RB41; f__; g__; s__
6627	4	k__Bacteria; p__Actinobacteria; c__Thermoleophilia; o__Solirubrobacterales; f__; g__; s__
6682	3	k__Bacteria; p__Proteobacteria; c__Alphaproteobacteria; o__Rhizobiales; f__Hyphomicrobiaceae; g__Rhodoplanes; s__
6726	3	k__Bacteria; p__Chloroflexi; c__Anaerolineae; o__envOPS12; f__; g__; s__
6752	2	k__Bacteria; p__Actinobacteria; c__Acidimicrobiia; o__Acidimicrobiales; f__; g__; s__
6772	4	k__Bacteria; p__Proteobacteria; c__Alphaproteobacteria; o__Rhizobiales; f__Hyphomicrobiaceae; g__; s__
6786	4	k__Bacteria; p__Acidobacteria; c__Acidobacteria-6; o__iii1-15
6861	1	k__Bacteria; p__Proteobacteria; c__Alphaproteobacteria; o__Rhodospirillales; f__Rhodospirillaceae; g__Skermanella; s__
6925	2	k__Bacteria; p__Proteobacteria; c__Betaproteobacteria; o__Burkholderiales; f__Comamonadaceae; g__Variovorax; s__
6976	2	k__Bacteria; p__Proteobacteria; c__Betaproteobacteria; o__Burkholderiales; f__Comamonadaceae; g__Rubrivivax; s__
7021	4	k__Bacteria; p__Acidobacteria; c__Sva0725; o__Sva0725; f__; g__; s__
7030	2	k__Bacteria; p__Bacteroidetes; c__[Saprospirae]; o__[Saprospirales]; f__Chitinophagaceae; g__; s__
7041	4	k__Bacteria; p__Acidobacteria; c__[Chloracidobacteria]; o__RB41; f__; g__; s__
7061	3	k__Bacteria; p__Actinobacteria; c__Thermoleophilia; o__Gaiellales; f__Gaiellaceae; g__; s__
7103	4	k__Bacteria; p__Acidobacteria; c__Acidobacteria-6; o__iii1-15; f__; g__; s__
7272	4	k__Bacteria; p__Actinobacteria; c__Actinobacteria; o__Actinomycetales; f__Propionibacteriaceae; g__Microlunatus; s__
7306	2	k__Bacteria; p__Acidobacteria; c__Acidobacteria-6; o__iii1-15; f__; g__; s__
7342	4	k__Bacteria; p__Actinobacteria; c__Actinobacteria; o__Actinomycetales; f__Nocardioidaceae; g__; s__
7388	4	k__Bacteria; p__Actinobacteria; c__Thermoleophilia; o__Solirubrobacterales; f__; g__; s__
7466	4	k__Bacteria; p__Proteobacteria; c__Gammaproteobacteria; o__Xanthomonadales; f__Xanthomonadaceae; g__Thermomonas; s__
7476	2	k__Bacteria; p__Proteobacteria; c__Alphaproteobacteria; o__Rhodospirillales; f__Rhodospirillaceae; g__; s__
7499	2	k__Bacteria; p__Chloroflexi; c__Ellin6529; o__; f__; g__; s__
7580	3	k__Bacteria; p__Chloroflexi; c__C0119; o__; f__; g__; s__
7662	2	k__Bacteria; p__Bacteroidetes; c__Cytophagia; o__Cytophagales; f__Cytophagaceae; g__; s__
7677	4	k__Bacteria; p__Acidobacteria; c__iii1-8; o__32-20; f__; g__; s__
7680	3	k__Bacteria; p__Actinobacteria; c__Actinobacteria; o__Actinomycetales; f__Nocardioidaceae; g__; s__
7707	4	k__Bacteria; p__Acidobacteria; c__Acidobacteria-6; o__iii1-15; f__RB40; g__; s__
7844	3	k__Bacteria; p__Actinobacteria; c__Actinobacteria; o__Actinomycetales; f__Micrococcaceae
7888	3	k__Bacteria; p__Acidobacteria; c__Acidobacteria-6; o__iii1-15; f__mb2424; g__; s__
7897	4	k__Bacteria; p__Acidobacteria; c__Solibacteres; o__Solibacterales; f__; g__; s__
8242	3	k__Bacteria; p__Actinobacteria; c__Thermoleophilia; o__Solirubrobacterales; f__; g__; s__
8252	1	k__Bacteria; p__Proteobacteria; c__Gammaproteobacteria; o__Xanthomonadales; f__Sinobacteraceae; g__; s__
8297	1	k__Bacteria; p__Proteobacteria; c__Betaproteobacteria; o__MND1; f__; g__; s__
8330	4	k__Bacteria; p__Proteobacteria; c__Betaproteobacteria; o__Burkholderiales; f__Comamonadaceae
8334	3	k__Bacteria; p__Actinobacteria; c__Thermoleophilia; o__Solirubrobacterales; f__; g__; s__
8373	1	k__Bacteria; p__Actinobacteria; c__Actinobacteria; o__Actinomycetales; f__Nocardioidaceae
8403	3	k__Bacteria; p__Actinobacteria; c__Thermoleophilia; o__Solirubrobacterales; f__; g__; s__
8444	3	k__Bacteria; p__Proteobacteria; c__Alphaproteobacteria; o__Rhizobiales; f__Hyphomicrobiaceae; g__Rhodoplanes; s__
8463	1	k__Bacteria; p__Planctomycetes; c__Planctomycetia; o__Pirellulales; f__Pirellulaceae; g__; s__
8494	3	k__Bacteria; p__Proteobacteria; c__Deltaproteobacteria; o__Syntrophobacterales; f__Syntrophobacteraceae; g__; s__
8543	3	k__Bacteria; p__Proteobacteria; c__Betaproteobacteria; o__; f__; g__; s__
8627	3	k__Bacteria; p__Proteobacteria; c__Betaproteobacteria; o__SC-I-84; f__; g__; s__
8674	3	k__Bacteria; p__Proteobacteria; c__Alphaproteobacteria; o__Rhodospirillales; f__; g__; s__
8777	2	k__Bacteria; p__Acidobacteria; c__Acidobacteria-6; o__iii1-15; f__; g__; s__
8912	4	k__Bacteria; p__Actinobacteria; c__Actinobacteria; o__Actinomycetales; f__Cellulomonadaceae; g__Actinotalea; s__
9060	2	k__Bacteria; p__Proteobacteria; c__Betaproteobacteria; o__Burkholderiales; f__Comamonadaceae; g__Methylibium; s__
9063	4	k__Bacteria; p__Acidobacteria; c__Acidobacteria-6; o__iii1-15; f__RB40; g__; s__
9148	3	D_0__Fungi; D_1__Ascomycota; D_2__Sordariomycetes; D_3__Sordariomycetes_unidentified; D_4__Sordariomycetes_unidentified_1; D_5__Sordariomycetes_unidentified_1
9149	3	D_0__Fungi; D_1__Ascomycota; D_2__Sordariomycetes; D_3__Sordariomycetes_unidentified; D_4__Sordariomycetes_unidentified_1; D_5__Sordariomycetes_unidentified_1
9150	1	D_0__Fungi; D_1__Ascomycota; D_2__Leotiomycetes; D_3__Helotiales; D_4__Incertae_sedis_2; D_5__Tetracladium
9151	3	D_0__Fungi; D_1__Ascomycota; D_2__unclassified_Ascomycota; D_3__unclassified_Ascomycota; D_4__unclassified_Ascomycota; D_5__unclassified_Ascomycota
9153	1	D_0__Fungi; D_1__Ascomycota; D_2__Leotiomycetes; D_3__Helotiales; D_4__Incertae_sedis_2; D_5__Tetracladium
9154	3	D_0__Fungi; D_1__Zygomycota; D_2__Incertae_sedis_10; D_3__Mortierellales; D_4__Mortierellaceae; D_5__Mortierella
9155	3	D_0__Fungi; D_1__Zygomycota; D_2__Incertae_sedis_10; D_3__Mortierellales; D_4__Mortierellaceae; D_5__Mortierella
9156	4	D_0__Fungi; D_1__Ascomycota; D_2__Dothideomycetes; D_3__Pleosporales; D_4__Incertae_sedis_13; D_5__Phoma
9157	4	D_0__Fungi; D_1__Ascomycota; D_2__Dothideomycetes; D_3__Pleosporales; D_4__Incertae_sedis_13; D_5__Phoma
9158	1	D_0__Fungi; D_1__Basidiomycota; D_2__Tremellomycetes; D_3__Filobasidiales; D_4__Filobasidiaceae; D_5__Cryptococcus
9159	1	D_0__Fungi; D_1__Basidiomycota; D_2__Tremellomycetes; D_3__Filobasidiales; D_4__Filobasidiaceae; D_5__Cryptococcus
9160	9	D_0__Fungi; D_1__Ascomycota; D_2__Sordariomycetes; D_3__Sordariomycetes_unidentified; D_4__Sordariomycetes_unidentified_1; D_5__Sordariomycetes_unidentified_1
9161	2	D_0__Fungi; D_1__Ascomycota; D_2__unclassified_Ascomycota; D_3__unclassified_Ascomycota; D_4__unclassified_Ascomycota; D_5__unclassified_Ascomycota
9162	4	D_0__Fungi; D_1__Basidiomycota; D_2__Tremellomycetes; D_3__Cystofilobasidiales; D_4__Cystofilobasidiaceae; D_5__Guehomyces
9163	4	D_0__Fungi; D_1__Zygomycota; D_2__Incertae_sedis_10; D_3__Mortierellales; D_4__Mortierellaceae; D_5__Mortierella
9164	2	D_0__Fungi; D_1__Ascomycota; D_2__unclassified_Ascomycota; D_3__unclassified_Ascomycota; D_4__unclassified_Ascomycota; D_5__unclassified_Ascomycota
9165	4	D_0__Fungi; D_1__Zygomycota; D_2__Incertae_sedis_10; D_3__Mortierellales; D_4__Mortierellaceae; D_5__Mortierella
9166	4	D_0__Fungi; D_1__Zygomycota; D_2__Incertae_sedis_10; D_3__Mortierellales; D_4__Mortierellaceae; D_5__Mortierella
9167	3	D_0__Fungi; D_1__Zygomycota; D_2__Incertae_sedis_10; D_3__Mortierellales; D_4__Mortierellaceae; D_5__Mortierella
9168	1	D_0__Fungi; D_1__Ascomycota; D_2__Sordariomycetes; D_3__Sordariomycetes_unidentified; D_4__Sordariomycetes_unidentified_1; D_5__Sordariomycetes_unidentified_1
9169	4	D_0__Fungi; D_1__Zygomycota; D_2__Incertae_sedis_10; D_3__Mortierellales; D_4__Mortierellaceae; D_5__Mortierella
9170	4	D_0__Fungi; D_1__Zygomycota; D_2__Incertae_sedis_10; D_3__Mortierellales; D_4__Mortierellaceae; D_5__Mortierella
9171	1	D_0__Fungi; D_1__Ascomycota; D_2__Sordariomycetes; D_3__Sordariomycetes_unidentified; D_4__Sordariomycetes_unidentified_1; D_5__Sordariomycetes_unidentified_1
9172	3	D_0__Fungi; D_1__Ascomycota; D_2__Leotiomycetes; D_3__Helotiales; D_4__Helotiales_unidentified; D_5__Helotiales_unidentified_1
9173	4	D_0__Fungi; D_1__Basidiomycota; D_2__Tremellomycetes; D_3__Cystofilobasidiales; D_4__Cystofilobasidiaceae; D_5__Guehomyces
9174	10	D_0__Fungi; D_1__Ascomycota; D_2__Ascomycota_unidentified; D_3__Ascomycota_unidentified_1; D_4__Ascomycota_unidentified_1; D_5__Ascomycota_unidentified_1_1
9175	2	D_0__Fungi; D_1__Ascomycota; D_2__Dothideomycetes; D_3__Incertae_sedis_8; D_4__Pseudeurotiaceae; D_5__Pseudogymnoascus
9176	3	D_0__Fungi; D_1__Ascomycota; D_2__Leotiomycetes; D_3__Helotiales; D_4__Helotiales_unidentified; D_5__Helotiales_unidentified_1
9177	4	D_0__Fungi; D_1__Zygomycota; D_2__Incertae_sedis_10; D_3__Mortierellales; D_4__unclassified_Mortierellales; D_5__unclassified_Mortierellales
9178	4	D_0__Fungi; D_1__Ascomycota; D_2__Sordariomycetes; D_3__Hypocreales; D_4__Nectriaceae; D_5__Nectria
9179	4	D_0__Fungi; D_1__Ascomycota; D_2__Sordariomycetes; D_3__Hypocreales; D_4__Nectriaceae; D_5__Nectria
9180	1	D_0__Fungi; D_1__Ascomycota; D_2__Sordariomycetes; D_3__Hypocreales; D_4__Incertae_sedis_3; D_5__Ilyonectria
9181	4	D_0__Fungi; D_1__Zygomycota; D_2__Incertae_sedis_10; D_3__Mortierellales; D_4__unclassified_Mortierellales; D_5__unclassified_Mortierellales
9184	3	D_0__Fungi; D_1__Ascomycota; D_2__Dothideomycetes; D_3__Pleosporales; D_4__unclassified_Pleosporales; D_5__unclassified_Pleosporales
9185	4	D_0__Fungi; D_1__Ascomycota; D_2__Dothideomycetes; D_3__Incertae_sedis_8; D_4__Pseudeurotiaceae; D_5__Pseudogymnoascus
9187	9	D_0__Fungi; D_1__Ascomycota; D_2__Sordariomycetes; D_3__Sordariomycetes_unidentified; D_4__Sordariomycetes_unidentified_1; D_5__Sordariomycetes_unidentified_1
9188	4	D_0__Fungi; D_1__Zygomycota; D_2__Incertae_sedis_10; D_3__Mortierellales; D_4__Mortierellaceae; D_5__Mortierella
9189	4	D_0__Fungi; D_1__Ascomycota; D_2__Dothideomycetes; D_3__Incertae_sedis_8; D_4__Pseudeurotiaceae; D_5__Pseudeurotium
9190	1	D_0__Fungi; D_1__Ascomycota; D_2__Sordariomycetes; D_3__Hypocreales; D_4__Incertae_sedis_3; D_5__Ilyonectria
9191	2	D_0__Fungi; D_1__Basidiomycota; D_2__Agaricomycetes; D_3__unclassified_Agaricomycetes; D_4__unclassified_Agaricomycetes; D_5__unclassified_Agaricomycetes
9192	4	D_0__Fungi; D_1__Zygomycota; D_2__Incertae_sedis_10; D_3__Mortierellales; D_4__Mortierellaceae; D_5__Mortierella
9195	11	D_0__Fungi; D_1__Ascomycota; D_2__Dothideomycetes; D_3__Capnodiales; D_4__Davidiellaceae; D_5__Davidiella
9197	2	D_0__Fungi; D_1__Ascomycota; D_2__Sordariomycetes; D_3__Xylariales; D_4__Incertae_sedis_9; D_5__Microdochium
9199	4	D_0__Fungi; D_1__Ascomycota; D_2__Sordariomycetes; D_3__Sordariales; D_4__Chaetomiaceae; D_5__Humicola
9200	1	D_0__Fungi; D_1__Ascomycota; D_2__Dothideomycetes; D_3__Pleosporales; D_4__Pleosporales_unidentified; D_5__Pleosporales_unidentified_1
9202	4	D_0__Fungi; D_1__Ascomycota; D_2__Sordariomycetes; D_3__Microascales; D_4__Microascaceae; D_5__Microascaceae_unidentified
9203	4	D_0__Fungi; D_1__Ascomycota; D_2__Sordariomycetes; D_3__Sordariales; D_4__Chaetomiaceae; D_5__Humicola
9204	2	D_0__Fungi; D_1__Basidiomycota; D_2__Tremellomycetes; D_3__Filobasidiales; D_4__Filobasidiaceae; D_5__Cryptococcus
9205	1	D_0__Fungi; D_1__Ascomycota; D_2__Dothideomycetes; D_3__Pleosporales; D_4__Pleosporales_unidentified; D_5__Pleosporales_unidentified_1
9206	2	D_0__Fungi; D_1__Ascomycota; D_2__Sordariomycetes; D_3__Xylariales; D_4__Incertae_sedis_9; D_5__Microdochium
9207	11	D_0__Fungi; D_1__Ascomycota; D_2__Dothideomycetes; D_3__Capnodiales; D_4__Davidiellaceae; D_5__Davidiella
9208	1	D_0__Fungi; D_1__Ascomycota; D_2__Dothideomycetes; D_3__Pleosporales; D_4__Pleosporales_unidentified; D_5__Pleosporales_unidentified_1
9209	2	D_0__Fungi; D_1__Basidiomycota; D_2__Tremellomycetes; D_3__Filobasidiales; D_4__Filobasidiaceae; D_5__Cryptococcus
9210	4	D_0__Fungi; D_1__Ascomycota; D_2__Sordariomycetes; D_3__Microascales; D_4__Microascaceae; D_5__Microascaceae_unidentified
9212	1	D_0__Fungi; D_1__Ascomycota; D_2__Dothideomycetes; D_3__Pleosporales; D_4__Pleosporales_unidentified; D_5__Pleosporales_unidentified_1
9213	12	D_0__Fungi; D_1__Ascomycota; D_2__Sordariomycetes; D_3__Hypocreales; D_4__Incertae_sedis_3; D_5__Ilyonectria
9214	4	D_0__Fungi; D_1__Ascomycota; D_2__Pezizomycetes; D_3__Pezizales; D_4__Ascobolaceae; D_5__Ascobolaceae_unidentified
9215	1	D_0__Fungi; D_1__Ascomycota; D_2__Leotiomycetes; D_3__Helotiales; D_4__Helotiales_unidentified; D_5__Helotiales_unidentified_1
9217	1	D_0__Fungi; D_1__Ascomycota; D_2__Leotiomycetes; D_3__Helotiales; D_4__Helotiales_unidentified; D_5__Helotiales_unidentified_1
9219	4	D_0__Fungi; D_1__Ascomycota; D_2__Pezizomycetes; D_3__Pezizales; D_4__Ascobolaceae; D_5__Ascobolaceae_unidentified
9220	13	D_0__Fungi; D_1__Glomeromycota; D_2__Glomeromycetes; D_3__Glomerales; D_4__Glomeraceae; D_5__Glomeraceae_unidentified
9221	3	D_0__Fungi; D_1__Ascomycota; D_2__Ascomycota_unidentified; D_3__Ascomycota_unidentified_1; D_4__Ascomycota_unidentified_1; D_5__Ascomycota_unidentified_1_1
9222	4	D_0__Fungi; D_1__Zygomycota; D_2__Incertae_sedis_10; D_3__Mortierellales; D_4__Mortierellaceae; D_5__Mortierella
9223	4	D_0__Fungi; D_1__Ascomycota; D_2__Ascomycota_unidentified; D_3__Ascomycota_unidentified_1; D_4__Ascomycota_unidentified_1; D_5__Ascomycota_unidentified_1_1
9224	1	D_0__Fungi; D_1__Zygomycota; D_2__Incertae_sedis_10; D_3__Mortierellales; D_4__Mortierellaceae; D_5__Mortierella
9225	13	D_0__Fungi; D_1__Glomeromycota; D_2__Glomeromycetes; D_3__Glomerales; D_4__Glomeraceae; D_5__Glomeraceae_unidentified
9226	4	D_0__Fungi; D_1__Zygomycota; D_2__Incertae_sedis_10; D_3__Mortierellales; D_4__Mortierellaceae; D_5__Mortierella
9227	4	D_0__Fungi; D_1__Zygomycota; D_2__Incertae_sedis_10; D_3__Mortierellales; D_4__Mortierellaceae; D_5__Mortierella
9228	4	D_0__Fungi; D_1__Ascomycota; D_2__Ascomycota_unidentified; D_3__Ascomycota_unidentified_1; D_4__Ascomycota_unidentified_1; D_5__Ascomycota_unidentified_1_1
9229	3	D_0__Fungi; D_1__Ascomycota; D_2__Dothideomycetes; D_3__Pleosporales; D_4__Sporormiaceae; D_5__Preussia
9230	4	D_0__Fungi; D_1__Zygomycota; D_2__Incertae_sedis_10; D_3__Mortierellales; D_4__Mortierellaceae; D_5__Mortierella
9231	4	D_0__Fungi; D_1__Ascomycota; D_2__Ascomycota_unidentified; D_3__Ascomycota_unidentified_1; D_4__Ascomycota_unidentified_1; D_5__Ascomycota_unidentified_1_1
9232	3	D_0__Fungi; D_1__Ascomycota; D_2__Dothideomycetes; D_3__Pleosporales; D_4__Sporormiaceae; D_5__Preussia
9234	4	D_0__Fungi; D_1__Ascomycota; D_2__Dothideomycetes; D_3__Dothideomycetes_unidentified; D_4__Dothideomycetes_unidentified_1; D_5__Dothideomycetes_unidentified_1
9236	1	D_0__Fungi; D_1__Zygomycota; D_2__Incertae_sedis_10; D_3__Mortierellales; D_4__Mortierellaceae; D_5__Mortierella
9239	4	D_0__Fungi; D_1__Ascomycota; D_2__Ascomycota_unidentified; D_3__Ascomycota_unidentified_1; D_4__Ascomycota_unidentified_1; D_5__Ascomycota_unidentified_1_1
9240	3	D_0__Fungi; D_1__Ascomycota; D_2__Sordariomycetes; D_3__Hypocreales; D_4__Nectriaceae; D_5__Nectriaceae_unidentified
9241	3	D_0__Fungi; D_1__Ascomycota; D_2__Ascomycota_unidentified; D_3__Ascomycota_unidentified_1; D_4__Ascomycota_unidentified_1; D_5__Ascomycota_unidentified_1_1
9242	12	D_0__Fungi; D_1__Ascomycota; D_2__Sordariomycetes; D_3__Hypocreales; D_4__Incertae_sedis_3; D_5__Ilyonectria
9243	1	D_0__Fungi; D_1__Ascomycota; D_2__Sordariomycetes; D_3__Hypocreales; D_4__Nectriaceae; D_5__unclassified_Nectriaceae
9244	4	D_0__Fungi; D_1__Ascomycota; D_2__Leotiomycetes; D_3__Geoglossales; D_4__Geoglossales_unidentified; D_5__Geoglossales_unidentified_1
9245	1	D_0__Fungi; D_1__Ascomycota; D_2__Sordariomycetes; D_3__Hypocreales; D_4__Nectriaceae; D_5__unclassified_Nectriaceae
9246	4	D_0__Fungi; D_1__Ascomycota; D_2__Sordariomycetes; D_3__Coniochaetales; D_4__Coniochaetaceae; D_5__Lecythophora
9248	3	D_0__Fungi; D_1__Ascomycota; D_2__Dothideomycetes; D_3__Pleosporales; D_4__Sporormiaceae; D_5__Preussia
9249	4	D_0__Fungi; D_1__Ascomycota; D_2__Sordariomycetes; D_3__Coniochaetales; D_4__Coniochaetaceae; D_5__Lecythophora
9250	4	D_0__Fungi; D_1__Ascomycota; D_2__Pezizomycetes; D_3__Pezizales; D_4__Ascobolaceae; D_5__Ascobolus
9251	4	D_0__Fungi; D_1__Ascomycota; D_2__Archaeorhizomycetes; D_3__Archaeorhizomycetales; D_4__Archaeorhizomycetaceae; D_5__Archaeorhizomyces
9252	3	D_0__Fungi; D_1__Zygomycota; D_2__Incertae_sedis_10; D_3__Mortierellales; D_4__Mortierellaceae; D_5__Mortierella
9253	4	D_0__Fungi; D_1__Ascomycota; D_2__Sordariomycetes; D_3__Hypocreales; D_4__Cordycipitaceae; D_5__Cordyceps
9254	4	D_0__Fungi; D_1__Ascomycota; D_2__Sordariomycetes; D_3__Hypocreales; D_4__Cordycipitaceae; D_5__Cordyceps
9255	4	D_0__Fungi; D_1__Zygomycota; D_2__Incertae_sedis_10; D_3__Mortierellales; D_4__Mortierellaceae; D_5__Mortierella
9256	4	D_0__Fungi; D_1__Ascomycota; D_2__Leotiomycetes; D_3__Geoglossales; D_4__Geoglossales_unidentified; D_5__Geoglossales_unidentified_1
9257	4	D_0__Fungi; D_1__Zygomycota; D_2__Incertae_sedis_10; D_3__Mortierellales; D_4__Mortierellaceae; D_5__Mortierella
9259	3	D_0__Fungi; D_1__Ascomycota; D_2__Dothideomycetes; D_3__Capnodiales; D_4__Incertae_sedis_17; D_5__Toxicocladosporium
9260	2	D_0__Fungi; D_1__Ascomycota; D_2__Dothideomycetes; D_3__Pleosporales; D_4__Pleosporaceae; D_5__Pleosporaceae_unidentified
9262	1	D_0__Fungi; D_1__Ascomycota; D_2__Sordariomycetes; D_3__Xylariales; D_4__Incertae_sedis_9; D_5__Monographella
9264	4	D_0__Fungi; D_1__Ascomycota; D_2__Pezizomycetes; D_3__Pezizales; D_4__Ascobolaceae; D_5__Ascobolus
9266	4	D_0__Fungi; D_1__Zygomycota; D_2__Incertae_sedis_10; D_3__Mortierellales; D_4__Mortierellaceae; D_5__Mortierella
9267	3	D_0__Fungi; D_1__Ascomycota; D_2__Dothideomycetes; D_3__Capnodiales; D_4__Incertae_sedis_17; D_5__Toxicocladosporium
9271	4	D_0__Fungi; D_1__Ascomycota; D_2__Archaeorhizomycetes; D_3__Archaeorhizomycetales; D_4__Archaeorhizomycetaceae; D_5__Archaeorhizomyces
9272	3	D_0__Fungi; D_1__Ascomycota; D_2__Dothideomycetes; D_3__Pleosporales; D_4__unclassified_Pleosporales; D_5__unclassified_Pleosporales
9273	1	D_0__Fungi; D_1__Ascomycota; D_2__Sordariomycetes; D_3__Xylariales; D_4__Incertae_sedis_9; D_5__Monographella
9274	4	D_0__Fungi; D_1__Ascomycota; D_2__Ascomycota_unidentified; D_3__Ascomycota_unidentified_1; D_4__Ascomycota_unidentified_1; D_5__Ascomycota_unidentified_1_1
9276	3	D_0__Fungi; D_1__Ascomycota; D_2__Dothideomycetes; D_3__Pleosporales; D_4__Pleosporales_unidentified; D_5__Pleosporales_unidentified_1
9278	14	D_0__Fungi; D_1__Ascomycota; D_2__Dothideomycetes; D_3__Pleosporales; D_4__Sporormiaceae; D_5__Sporormiaceae_unidentified
9279	3	D_0__Fungi; D_1__Zygomycota; D_2__Incertae_sedis_10; D_3__Mortierellales; D_4__Mortierellaceae; D_5__Mortierella
9280	4	D_0__Fungi; D_1__Zygomycota; D_2__Incertae_sedis_10; D_3__Mortierellales; D_4__Mortierellaceae; D_5__Mortierella
9281	2	D_0__Fungi; D_1__Ascomycota; D_2__Dothideomycetes; D_3__Pleosporales; D_4__Leptosphaeriaceae; D_5__Leptosphaeria
9282	4	D_0__Fungi; D_1__Ascomycota; D_2__Ascomycota_unidentified; D_3__Ascomycota_unidentified_1; D_4__Ascomycota_unidentified_1; D_5__Ascomycota_unidentified_1_1
9284	15	D_0__Fungi; D_1__Ascomycota; D_2__Ascomycota_unidentified; D_3__Ascomycota_unidentified_1; D_4__Ascomycota_unidentified_1; D_5__Ascomycota_unidentified_1_1
9285	14	D_0__Fungi; D_1__Ascomycota; D_2__Dothideomycetes; D_3__Pleosporales; D_4__Sporormiaceae; D_5__Sporormiaceae_unidentified
9287	4	D_0__Fungi; D_1__Basidiomycota; D_2__Agaricomycetes; D_3__Agaricales; D_4__Clavariaceae; D_5__Clavariaceae_unidentified
9288	15	D_0__Fungi; D_1__Ascomycota; D_2__Ascomycota_unidentified; D_3__Ascomycota_unidentified_1; D_4__Ascomycota_unidentified_1; D_5__Ascomycota_unidentified_1_1
9290	1	D_0__Fungi; D_1__Ascomycota; D_2__Leotiomycetes; D_3__Helotiales; D_4__Incertae_sedis_2; D_5__Tetracladium
9291	4	D_0__Fungi; D_1__Ascomycota; D_2__Sordariomycetes; D_3__Hypocreales; D_4__Cordycipitaceae; D_5__Cordyceps
9293	2	D_0__Fungi; D_1__Ascomycota; D_2__Dothideomycetes; D_3__Pleosporales; D_4__Pleosporaceae; D_5__Pleosporaceae_unidentified
9294	4	D_0__Fungi; D_1__Ascomycota; D_2__Sordariomycetes; D_3__Sordariomycetes_unidentified; D_4__Sordariomycetes_unidentified_1; D_5__Sordariomycetes_unidentified_1
9295	4	D_0__Fungi; D_1__Ascomycota; D_2__Sordariomycetes; D_3__Sordariomycetes_unidentified; D_4__Sordariomycetes_unidentified_1; D_5__Sordariomycetes_unidentified_1
9296	4	D_0__Fungi; D_1__Ascomycota; D_2__Archaeorhizomycetes; D_3__Archaeorhizomycetales; D_4__Archaeorhizomycetaceae; D_5__Archaeorhizomyces
9297	2	D_0__Fungi; D_1__Ascomycota; D_2__Dothideomycetes; D_3__Pleosporales; D_4__Leptosphaeriaceae; D_5__Leptosphaeria
9298	4	D_0__Fungi; D_1__Ascomycota; D_2__Sordariomycetes; D_3__Hypocreales; D_4__Cordycipitaceae; D_5__Cordyceps
9299	3	D_0__Fungi; D_1__Ascomycota; D_2__Dothideomycetes; D_3__Pleosporales; D_4__Sporormiaceae; D_5__Preussia
9301	4	D_0__Fungi; D_1__Ascomycota; D_2__Sordariomycetes; D_3__Hypocreales; D_4__Nectriaceae; D_5__Nectriaceae_unidentified
9303	4	D_0__Fungi; D_1__Zygomycota; D_2__Incertae_sedis_10; D_3__Mortierellales; D_4__Mortierellaceae; D_5__Mortierella
9304	4	D_0__Fungi; D_1__Ascomycota; D_2__Sordariomycetes; D_3__Sordariales; D_4__Lasiosphaeriaceae; D_5__Podospora
9306	3	D_0__Fungi; D_1__Ascomycota; D_2__Sordariomycetes; D_3__unclassified_Sordariomycetes; D_4__unclassified_Sordariomycetes; D_5__unclassified_Sordariomycetes
9308	4	D_0__Fungi; D_1__Zygomycota; D_2__Incertae_sedis_10; D_3__Mortierellales; D_4__Mortierellaceae; D_5__Mortierella
9309	4	D_0__Fungi; D_1__Basidiomycota; D_2__Agaricomycetes; D_3__Agaricales; D_4__Clavariaceae; D_5__Clavariaceae_unidentified
9310	2	D_0__Fungi; D_1__Basidiomycota; D_2__Tremellomycetes; D_3__Tremellales; D_4__Incertae_sedis_12; D_5__Cryptococcus_1
9311	16	D_0__Fungi; D_1__Ascomycota; D_2__Ascomycota_unidentified; D_3__Ascomycota_unidentified_1; D_4__Ascomycota_unidentified_1; D_5__Ascomycota_unidentified_1_1
9312	4	D_0__Fungi; D_1__Ascomycota; D_2__Sordariomycetes; D_3__Sordariomycetes_unidentified; D_4__Sordariomycetes_unidentified_1; D_5__Sordariomycetes_unidentified_1
9315	3	D_0__Fungi; D_1__Ascomycota; D_2__Dothideomycetes; D_3__Pleosporales; D_4__Pleosporales_unidentified; D_5__Pleosporales_unidentified_1
9316	4	D_0__Fungi; D_1__Ascomycota; D_2__Dothideomycetes; D_3__Pleosporales; D_4__Pleosporales_unidentified; D_5__Pleosporales_unidentified_1
9317	2	D_0__Fungi; D_1__Ascomycota; D_2__Dothideomycetes; D_3__Pleosporales; D_4__Incertae_sedis_13; D_5__Phoma
9318	4	D_0__Fungi; D_1__Ascomycota; D_2__Sordariomycetes; D_3__Sordariomycetes_unidentified; D_4__Sordariomycetes_unidentified_1; D_5__Sordariomycetes_unidentified_1
9319	1	D_0__Fungi; D_1__Ascomycota; D_2__Leotiomycetes; D_3__Helotiales; D_4__Helotiales_unidentified; D_5__Helotiales_unidentified_1
9320	4	D_0__Fungi; D_1__Basidiomycota; D_2__Agaricomycetes; D_3__Cantharellales; D_4__Incertae_sedis_24; D_5__Minimedusa
9321	4	D_0__Fungi; D_1__Fungi_unidentified; D_2__Fungi_unidentified_1; D_3__Fungi_unidentified_1; D_4__Fungi_unidentified_1_1; D_5__Fungi_unidentified_1_1
9323	2	D_0__Fungi; D_1__Ascomycota; D_2__Sordariomycetes; D_3__Hypocreales; D_4__Incertae_sedis_3; D_5__Myrothecium
9325	16	D_0__Fungi; D_1__Ascomycota; D_2__Ascomycota_unidentified; D_3__Ascomycota_unidentified_1; D_4__Ascomycota_unidentified_1; D_5__Ascomycota_unidentified_1_1
9327	4	D_0__Fungi; D_1__Zygomycota; D_2__Incertae_sedis_10; D_3__Mortierellales; D_4__Mortierellaceae; D_5__unclassified_Mortierellaceae
9328	4	D_0__Fungi; D_1__Ascomycota; D_2__Dothideomycetes; D_3__Dothideomycetes_unidentified; D_4__Dothideomycetes_unidentified_1; D_5__Dothideomycetes_unidentified_1
9330	4	D_0__Fungi; D_1__Ascomycota; D_2__Dothideomycetes; D_3__Pleosporales; D_4__Pleosporales_unidentified; D_5__Pleosporales_unidentified_1
9331	2	D_0__Fungi; D_1__Ascomycota; D_2__Sordariomycetes; D_3__Hypocreales; D_4__Incertae_sedis_3; D_5__Acremonium
9332	4	D_0__Fungi; D_1__Zygomycota; D_2__Incertae_sedis_10; D_3__Mortierellales; D_4__Mortierellaceae; D_5__unclassified_Mortierellaceae
9333	3	D_0__Fungi; D_1__Zygomycota; D_2__Incertae_sedis_10; D_3__Mortierellales; D_4__Mortierellaceae; D_5__Mortierella
9334	3	D_0__Fungi; D_1__Ascomycota; D_2__unclassified_Ascomycota; D_3__unclassified_Ascomycota; D_4__unclassified_Ascomycota; D_5__unclassified_Ascomycota
9335	2	D_0__Fungi; D_1__Basidiomycota; D_2__Tremellomycetes; D_3__Tremellales; D_4__Incertae_sedis_12; D_5__Cryptococcus_1
9337	4	D_0__Fungi; D_1__Fungi_unidentified; D_2__Fungi_unidentified_1; D_3__Fungi_unidentified_1; D_4__Fungi_unidentified_1_1; D_5__Fungi_unidentified_1_1
9338	2	D_0__Fungi; D_1__Ascomycota; D_2__Dothideomycetes; D_3__Pleosporales; D_4__Incertae_sedis_13; D_5__Phoma
9339	4	D_0__Fungi; D_1__Ascomycota; D_2__Ascomycota_unidentified; D_3__Ascomycota_unidentified_1; D_4__Ascomycota_unidentified_1; D_5__Ascomycota_unidentified_1_1
9340	3	D_0__Fungi; D_1__Ascomycota; D_2__unclassified_Ascomycota; D_3__unclassified_Ascomycota; D_4__unclassified_Ascomycota; D_5__unclassified_Ascomycota
9341	4	D_0__Fungi; D_1__Ascomycota; D_2__Leotiomycetes; D_3__Helotiales; D_4__Incertae_sedis_2; D_5__Tetracladium
9343	4	D_0__Fungi; D_1__Ascomycota; D_2__Sordariomycetes; D_3__Hypocreales; D_4__Incertae_sedis_3; D_5__Acremonium
9344	4	D_0__Fungi; D_1__Ascomycota; D_2__Ascomycota_unidentified; D_3__Ascomycota_unidentified_1; D_4__Ascomycota_unidentified_1; D_5__Ascomycota_unidentified_1_1
9345	2	D_0__Fungi; D_1__Ascomycota; D_2__Ascomycota_unidentified; D_3__Ascomycota_unidentified_1; D_4__Ascomycota_unidentified_1; D_5__Ascomycota_unidentified_1_1
9346	2	D_0__Fungi; D_1__Ascomycota; D_2__Dothideomycetes; D_3__Dothideomycetes_unidentified; D_4__Dothideomycetes_unidentified_1; D_5__Dothideomycetes_unidentified_1
9347	4	D_0__Fungi; D_1__Basidiomycota; D_2__Agaricomycetes; D_3__Cantharellales; D_4__Incertae_sedis_24; D_5__Minimedusa
9349	1	D_0__Fungi; D_1__Ascomycota; D_2__Sordariomycetes; D_3__Sordariales; D_4__Lasiosphaeriaceae; D_5__Lasiosphaeriaceae_unidentified
9351	4	D_0__Fungi; D_1__Zygomycota; D_2__Incertae_sedis_10; D_3__Mortierellales; D_4__Mortierellaceae; D_5__Mortierella
9352	1	D_0__Fungi; D_1__Ascomycota; D_2__Sordariomycetes; D_3__Sordariales; D_4__Lasiosphaeriaceae; D_5__Lasiosphaeriaceae_unidentified
9354	4	D_0__Fungi; D_1__Zygomycota; D_2__Incertae_sedis_10; D_3__Mortierellales; D_4__Mortierellaceae; D_5__Mortierella
9357	4	D_0__Fungi; D_1__Ascomycota; D_2__Sordariomycetes; D_3__unclassified_Sordariomycetes; D_4__unclassified_Sordariomycetes; D_5__unclassified_Sordariomycetes
9358	1	D_0__Fungi; D_1__Glomeromycota; D_2__Glomeromycetes; D_3__Glomerales; D_4__Glomeraceae; D_5__Glomeraceae_unidentified
9359	4	D_0__Fungi; D_1__Ascomycota; D_2__Sordariomycetes; D_3__unclassified_Sordariomycetes; D_4__unclassified_Sordariomycetes; D_5__unclassified_Sordariomycetes
9360	4	D_0__Fungi; D_1__Ascomycota; D_2__Ascomycota_unidentified; D_3__Ascomycota_unidentified_1; D_4__Ascomycota_unidentified_1; D_5__Ascomycota_unidentified_1_1
9362	3	D_0__Fungi; D_1__Ascomycota; D_2__Ascomycota_unidentified; D_3__Ascomycota_unidentified_1; D_4__Ascomycota_unidentified_1; D_5__Ascomycota_unidentified_1_1
9364	4	D_0__Fungi; D_1__Zygomycota; D_2__Incertae_sedis_10; D_3__Mortierellales; D_4__Mortierellaceae; D_5__Mortierella
9365	2	D_0__Fungi; D_1__Ascomycota; D_2__Ascomycota_unidentified; D_3__Ascomycota_unidentified_1; D_4__Ascomycota_unidentified_1; D_5__Ascomycota_unidentified_1_1
9366	4	D_0__Fungi; D_1__Ascomycota; D_2__Dothideomycetes; D_3__unclassified_Dothideomycetes; D_4__unclassified_Dothideomycetes; D_5__unclassified_Dothideomycetes
9369	17	D_0__Fungi; D_1__unclassified_Fungi; D_2__unclassified_Fungi; D_3__unclassified_Fungi; D_4__unclassified_Fungi; D_5__unclassified_Fungi
9370	4	D_0__Fungi; D_1__Ascomycota; D_2__Sordariomycetes; D_3__Sordariomycetes_unidentified; D_4__Sordariomycetes_unidentified_1; D_5__Sordariomycetes_unidentified_1
9371	2	D_0__Fungi; D_1__Ascomycota; D_2__Sordariomycetes; D_3__Hypocreales; D_4__Incertae_sedis_3; D_5__Myrothecium
9372	4	D_0__Fungi; D_1__Ascomycota; D_2__Ascomycota_unidentified; D_3__Ascomycota_unidentified_1; D_4__Ascomycota_unidentified_1; D_5__Ascomycota_unidentified_1_1
9374	4	D_0__Fungi; D_1__Ascomycota; D_2__Ascomycota_unidentified; D_3__Ascomycota_unidentified_1; D_4__Ascomycota_unidentified_1; D_5__Ascomycota_unidentified_1_1
9378	3	D_0__Fungi; D_1__Basidiomycota; D_2__Agaricomycetes; D_3__Auriculariales; D_4__Auriculariales_unidentified; D_5__Auriculariales_unidentified_1
9379	4	D_0__Fungi; D_1__Ascomycota; D_2__Ascomycota_unidentified; D_3__Ascomycota_unidentified_1; D_4__Ascomycota_unidentified_1; D_5__Ascomycota_unidentified_1_1
9380	4	D_0__Fungi; D_1__Ascomycota; D_2__Ascomycota_unidentified; D_3__Ascomycota_unidentified_1; D_4__Ascomycota_unidentified_1; D_5__Ascomycota_unidentified_1_1
9381	4	D_0__Fungi; D_1__Zygomycota; D_2__Incertae_sedis_10; D_3__Mortierellales; D_4__Mortierellaceae; D_5__Mortierella
9383	4	D_0__Fungi; D_1__Ascomycota; D_2__Leotiomycetes; D_3__Helotiales; D_4__Incertae_sedis_2; D_5__Tetracladium
9384	2	D_0__Fungi; D_1__Ascomycota; D_2__Dothideomycetes; D_3__Dothideomycetes_unidentified; D_4__Dothideomycetes_unidentified_1; D_5__Dothideomycetes_unidentified_1
9386	18	D_0__Fungi; D_1__Ascomycota; D_2__Dothideomycetes; D_3__Pleosporales; D_4__Sporormiaceae; D_5__Preussia
9387	4	D_0__Fungi; D_1__Ascomycota; D_2__Ascomycota_unidentified; D_3__Ascomycota_unidentified_1; D_4__Ascomycota_unidentified_1; D_5__Ascomycota_unidentified_1_1
9390	1	D_0__Fungi; D_1__Basidiomycota; D_2__Tremellomycetes; D_3__Tremellales; D_4__Incertae_sedis_12; D_5__Cryptococcus_1
9391	4	D_0__Fungi; D_1__Ascomycota; D_2__Sordariomycetes; D_3__Sordariales; D_4__Lasiosphaeriaceae; D_5__Lasiosphaeriaceae_unidentified
9392	1	D_0__Fungi; D_1__Basidiomycota; D_2__Tremellomycetes; D_3__Tremellales; D_4__Incertae_sedis_12; D_5__Cryptococcus_1
9393	1	D_0__Fungi; D_1__Ascomycota; D_2__Dothideomycetes; D_3__Pleosporales; D_4__Phaeosphaeriaceae; D_5__Ophiosphaerella
9396	1	D_0__Fungi; D_1__Ascomycota; D_2__Dothideomycetes; D_3__Pleosporales; D_4__Incertae_sedis_13; D_5__Phoma
9398	3	D_0__Fungi; D_1__Ascomycota; D_2__Leotiomycetes; D_3__Helotiales; D_4__Helotiales_unidentified; D_5__Helotiales_unidentified_1
9400	4	D_0__Fungi; D_1__Ascomycota; D_2__Dothideomycetes; D_3__unclassified_Dothideomycetes; D_4__unclassified_Dothideomycetes; D_5__unclassified_Dothideomycetes
9402	4	D_0__Fungi; D_1__Ascomycota; D_2__Sordariomycetes; D_3__Sordariomycetes_unidentified; D_4__Sordariomycetes_unidentified_1; D_5__Sordariomycetes_unidentified_1
9403	1	D_0__Fungi; D_1__Ascomycota; D_2__Dothideomycetes; D_3__Pleosporales; D_4__Pleosporales_unidentified; D_5__Pleosporales_unidentified_1
9404	17	D_0__Fungi; D_1__unclassified_Fungi; D_2__unclassified_Fungi; D_3__unclassified_Fungi; D_4__unclassified_Fungi; D_5__unclassified_Fungi
9406	3	D_0__Fungi; D_1__Ascomycota; D_2__Leotiomycetes; D_3__Helotiales; D_4__Helotiales_unidentified; D_5__Helotiales_unidentified_1
9407	3	D_0__Fungi; D_1__Ascomycota; D_2__Dothideomycetes; D_3__Dothideomycetes_unidentified; D_4__Dothideomycetes_unidentified_1; D_5__Dothideomycetes_unidentified_1
9409	1	D_0__Fungi; D_1__Ascomycota; D_2__Dothideomycetes; D_3__Pleosporales; D_4__Pleosporales_unidentified; D_5__Pleosporales_unidentified_1
9410	3	D_0__Fungi; D_1__Ascomycota; D_2__Ascomycota_unidentified; D_3__Ascomycota_unidentified_1; D_4__Ascomycota_unidentified_1; D_5__Ascomycota_unidentified_1_1
9412	4	D_0__Fungi; D_1__Ascomycota; D_2__Eurotiomycetes; D_3__Chaetothyriales; D_4__Herpotrichiellaceae; D_5__Capronia
9413	3	D_0__Fungi; D_1__Ascomycota; D_2__Dothideomycetes; D_3__Pleosporales; D_4__Pleosporales_unidentified; D_5__Pleosporales_unidentified_1
9415	18	D_0__Fungi; D_1__Ascomycota; D_2__Dothideomycetes; D_3__Pleosporales; D_4__Sporormiaceae; D_5__Preussia
9416	3	D_0__Fungi; D_1__Ascomycota; D_2__Dothideomycetes; D_3__Pleosporales; D_4__Pleosporales_unidentified; D_5__Pleosporales_unidentified_1
9419	4	D_0__Fungi; D_1__Ascomycota; D_2__Sordariomycetes; D_3__Sordariales; D_4__Lasiosphaeriaceae; D_5__Lasiosphaeriaceae_unidentified
9421	4	D_0__Fungi; D_1__Ascomycota; D_2__Dothideomycetes; D_3__Pleosporales; D_4__Sporormiaceae; D_5__Sporormiella
9422	4	D_0__Fungi; D_1__Ascomycota; D_2__Eurotiomycetes; D_3__Chaetothyriales; D_4__Herpotrichiellaceae; D_5__Capronia
9423	4	D_0__Fungi; D_1__Ascomycota; D_2__unclassified_Ascomycota; D_3__unclassified_Ascomycota; D_4__unclassified_Ascomycota; D_5__unclassified_Ascomycota
9424	4	D_0__Fungi; D_1__Ascomycota; D_2__unclassified_Ascomycota; D_3__unclassified_Ascomycota; D_4__unclassified_Ascomycota; D_5__unclassified_Ascomycota
9426	2	D_0__Fungi; D_1__Ascomycota; D_2__Ascomycota_unidentified; D_3__Ascomycota_unidentified_1; D_4__Ascomycota_unidentified_1; D_5__Ascomycota_unidentified_1_1
9427	3	D_0__Fungi; D_1__Ascomycota; D_2__Dothideomycetes; D_3__Pleosporales; D_4__Incertae_sedis_13; D_5__Phoma
9428	3	D_0__Fungi; D_1__Ascomycota; D_2__Dothideomycetes; D_3__Pleosporales; D_4__Phaeosphaeriaceae; D_5__Ophiosphaerella
9430	1	D_0__Fungi; D_1__Glomeromycota; D_2__Glomeromycetes; D_3__Glomerales; D_4__Glomeraceae; D_5__Glomeraceae_unidentified
9431	4	D_0__Fungi; D_1__Ascomycota; D_2__Eurotiomycetes; D_3__Chaetothyriales; D_4__Herpotrichiellaceae; D_5__Exophiala
9433	4	D_0__Fungi; D_1__Ascomycota; D_2__Eurotiomycetes; D_3__Chaetothyriales; D_4__Herpotrichiellaceae; D_5__Exophiala
9436	1	D_0__Fungi; D_1__Ascomycota; D_2__Leotiomycetes; D_3__Helotiales; D_4__Helotiales_unidentified; D_5__Helotiales_unidentified_1
9439	2	D_0__Fungi; D_1__Ascomycota; D_2__Sordariomycetes; D_3__Sordariales; D_4__Lasiosphaeriaceae; D_5__Schizothecium
9442	19	D_0__Fungi; D_1__Ascomycota; D_2__Dothideomycetes; D_3__Pleosporales; D_4__Incertae_sedis_13; D_5__Phoma
9443	20	D_0__Fungi; D_1__Basidiomycota; D_2__Agaricomycetes; D_3__Agaricales; D_4__Agaricales_unidentified; D_5__Agaricales_unidentified_1
9447	4	D_0__Fungi; D_1__Ascomycota; D_2__Ascomycota_unidentified; D_3__Ascomycota_unidentified_1; D_4__Ascomycota_unidentified_1; D_5__Ascomycota_unidentified_1_1
9448	3	D_0__Fungi; D_1__Ascomycota; D_2__Ascomycota_unidentified; D_3__Ascomycota_unidentified_1; D_4__Ascomycota_unidentified_1; D_5__Ascomycota_unidentified_1_1
9450	4	D_0__Fungi; D_1__Ascomycota; D_2__Archaeorhizomycetes; D_3__Archaeorhizomycetales; D_4__Archaeorhizomycetaceae; D_5__Archaeorhizomyces
9452	3	D_0__Fungi; D_1__Ascomycota; D_2__Pezizomycetes; D_3__Pezizales; D_4__Ascobolaceae; D_5__Ascobolaceae_unidentified
9453	4	D_0__Fungi; D_1__Ascomycota; D_2__Sordariomycetes; D_3__Coniochaetales; D_4__unclassified_Coniochaetales; D_5__unclassified_Coniochaetales
9454	4	D_0__Fungi; D_1__Ascomycota; D_2__Dothideomycetes; D_3__Pleosporales; D_4__Sporormiaceae; D_5__Sporormiella
9457	4	D_0__Fungi; D_1__unclassified_Fungi; D_2__unclassified_Fungi; D_3__unclassified_Fungi; D_4__unclassified_Fungi; D_5__unclassified_Fungi
9459	4	D_0__Fungi; D_1__Ascomycota; D_2__Ascomycota_unidentified; D_3__Ascomycota_unidentified_1; D_4__Ascomycota_unidentified_1; D_5__Ascomycota_unidentified_1_1
9460	4	D_0__Fungi; D_1__Ascomycota; D_2__Archaeorhizomycetes; D_3__Archaeorhizomycetales; D_4__Archaeorhizomycetaceae; D_5__Archaeorhizomyces
9461	3	D_0__Fungi; D_1__Chytridiomycota; D_2__Chytridiomycetes; D_3__Chytridiomycetes_unidentified; D_4__Chytridiomycetes_unidentified_1; D_5__Chytridiomycetes_unidentified_1
9463	4	D_0__Fungi; D_1__Ascomycota; D_2__Ascomycota_unidentified; D_3__Ascomycota_unidentified_1; D_4__Ascomycota_unidentified_1; D_5__Ascomycota_unidentified_1_1
9464	4	D_0__Fungi; D_1__Ascomycota; D_2__unclassified_Ascomycota; D_3__unclassified_Ascomycota; D_4__unclassified_Ascomycota; D_5__unclassified_Ascomycota
9467	2	D_0__Fungi; D_1__Ascomycota; D_2__Ascomycota_unidentified; D_3__Ascomycota_unidentified_1; D_4__Ascomycota_unidentified_1; D_5__Ascomycota_unidentified_1_1
9469	4	D_0__Fungi; D_1__unclassified_Fungi; D_2__unclassified_Fungi; D_3__unclassified_Fungi; D_4__unclassified_Fungi; D_5__unclassified_Fungi
9470	4	D_0__Fungi; D_1__Ascomycota; D_2__Sordariomycetes; D_3__Coniochaetales; D_4__unclassified_Coniochaetales; D_5__unclassified_Coniochaetales
9471	4	D_0__Fungi; D_1__Basidiomycota; D_2__Agaricomycetes; D_3__Agaricales; D_4__Strophariaceae; D_5__Agrocybe
9473	21	D_0__Fungi; D_1__Basidiomycota; D_2__Tremellomycetes; D_3__Filobasidiales; D_4__Filobasidiaceae; D_5__Cryptococcus
9474	1	D_0__Fungi; D_1__Ascomycota; D_2__Leotiomycetes; D_3__Helotiales; D_4__Helotiales_unidentified; D_5__Helotiales_unidentified_1
9477	2	D_0__Fungi; D_1__Ascomycota; D_2__Ascomycota_unidentified; D_3__Ascomycota_unidentified_1; D_4__Ascomycota_unidentified_1; D_5__Ascomycota_unidentified_1_1
9479	22	D_0__Fungi; D_1__Chytridiomycota; D_2__Chytridiomycetes; D_3__Olpidiales; D_4__Olpidiaceae; D_5__Olpidium
9480	3	D_0__Fungi; D_1__Ascomycota; D_2__Dothideomycetes; D_3__Pleosporales; D_4__Pleosporales_unidentified; D_5__Pleosporales_unidentified_1
9482	4	D_0__Fungi; D_1__Ascomycota; D_2__Sordariomycetes; D_3__Hypocreales; D_4__Hypocreaceae; D_5__Trichoderma
9483	3	D_0__Fungi; D_1__Ascomycota; D_2__Dothideomycetes; D_3__Dothideomycetes_unidentified; D_4__Dothideomycetes_unidentified_1; D_5__Dothideomycetes_unidentified_1
9485	4	D_0__Fungi; D_1__Fungi_unidentified; D_2__Fungi_unidentified_1; D_3__Fungi_unidentified_1; D_4__Fungi_unidentified_1_1; D_5__Fungi_unidentified_1_1
9486	2	D_0__Fungi; D_1__Ascomycota; D_2__Leotiomycetes; D_3__Helotiales; D_4__Helotiaceae; D_5__Helotiaceae_unidentified
9490	19	D_0__Fungi; D_1__Ascomycota; D_2__Dothideomycetes; D_3__Pleosporales; D_4__Incertae_sedis_13; D_5__Phoma
9492	2	D_0__Fungi; D_1__Ascomycota; D_2__Sordariomycetes; D_3__Sordariales; D_4__Lasiosphaeriaceae; D_5__Schizothecium
9494	3	D_0__Fungi; D_1__Ascomycota; D_2__Pezizomycetes; D_3__Pezizales; D_4__Ascobolaceae; D_5__Ascobolaceae_unidentified
9495	1	D_0__Fungi; D_1__Ascomycota; D_2__Dothideomycetes; D_3__Pleosporales; D_4__Phaeosphaeriaceae; D_5__Stagonospora
9496	4	D_0__Fungi; D_1__Fungi_unidentified; D_2__Fungi_unidentified_1; D_3__Fungi_unidentified_1; D_4__Fungi_unidentified_1_1; D_5__Fungi_unidentified_1_1
9498	4	D_0__Fungi; D_1__Ascomycota; D_2__Sordariomycetes; D_3__Hypocreales; D_4__Hypocreaceae; D_5__Trichoderma
9499	20	D_0__Fungi; D_1__Basidiomycota; D_2__Agaricomycetes; D_3__Agaricales; D_4__Agaricales_unidentified; D_5__Agaricales_unidentified_1
9500	4	D_0__Fungi; D_1__Ascomycota; D_2__Sordariomycetes; D_3__Hypocreales; D_4__Hypocreaceae; D_5__Trichoderma
9503	4	D_0__Fungi; D_1__Ascomycota; D_2__Sordariomycetes; D_3__Hypocreales; D_4__Hypocreaceae; D_5__Trichoderma
9507	3	D_0__Fungi; D_1__Ascomycota; D_2__Dothideomycetes; D_3__Pleosporales; D_4__Phaeosphaeriaceae; D_5__Phaeosphaeria
9508	4	D_0__Fungi; D_1__Ascomycota; D_2__Sordariomycetes; D_3__Hypocreales; D_4__unclassified_Hypocreales; D_5__unclassified_Hypocreales
9510	4	D_0__Fungi; D_1__Ascomycota; D_2__Sordariomycetes; D_3__Hypocreales; D_4__unclassified_Hypocreales; D_5__unclassified_Hypocreales
9511	3	D_0__Fungi; D_1__Chytridiomycota; D_2__Chytridiomycetes; D_3__Chytridiomycetes_unidentified; D_4__Chytridiomycetes_unidentified_1; D_5__Chytridiomycetes_unidentified_1
9515	3	D_0__Fungi; D_1__Ascomycota; D_2__Ascomycota_unidentified; D_3__Ascomycota_unidentified_1; D_4__Ascomycota_unidentified_1; D_5__Ascomycota_unidentified_1_1
9518	4	D_0__Fungi; D_1__Ascomycota; D_2__Sordariomycetes; D_3__Hypocreales; D_4__Nectriaceae; D_5__Nectriaceae_unidentified
9522	4	D_0__Fungi; D_1__Ascomycota; D_2__Leotiomycetes; D_3__Helotiales; D_4__Helotiales_unidentified; D_5__Helotiales_unidentified_1
9523	3	D_0__Fungi; D_1__Ascomycota; D_2__Ascomycota_unidentified; D_3__Ascomycota_unidentified_1; D_4__Ascomycota_unidentified_1; D_5__Ascomycota_unidentified_1_1
9526	4	D_0__Fungi; D_1__Ascomycota; D_2__Archaeorhizomycetes; D_3__Archaeorhizomycetales; D_4__Archaeorhizomycetaceae; D_5__Archaeorhizomyces
9529	1	D_0__Fungi; D_1__Chytridiomycota; D_2__Chytridiomycota_unidentified; D_3__Chytridiomycota_unidentified_1; D_4__Chytridiomycota_unidentified_1; D_5__Chytridiomycota_unidentified_1_1
9530	1	D_0__Fungi; D_1__Ascomycota; D_2__Pezizomycetes; D_3__Pezizales; D_4__Incertae_sedis_32; D_5__Cephaliophora
9531	4	D_0__Fungi; D_1__Ascomycota; D_2__Sordariomycetes; D_3__Hypocreales; D_4__Bionectriaceae; D_5__Bionectriaceae_unidentified
9534	3	D_0__Fungi; D_1__Ascomycota; D_2__Dothideomycetes; D_3__Pleosporales; D_4__Pleosporales_unidentified; D_5__Pleosporales_unidentified_1
9536	23	D_0__Fungi; D_1__Ascomycota; D_2__Sordariomycetes; D_3__Coniochaetales; D_4__Coniochaetaceae; D_5__Lecythophora
9537	3	D_0__Fungi; D_1__Ascomycota; D_2__Dothideomycetes; D_3__Pleosporales; D_4__Phaeosphaeriaceae; D_5__Phaeosphaeria
9539	4	D_0__Fungi; D_1__Ascomycota; D_2__Sordariomycetes; D_3__Sordariales; D_4__Lasiosphaeriaceae; D_5__Apodus
9541	21	D_0__Fungi; D_1__Basidiomycota; D_2__Tremellomycetes; D_3__Filobasidiales; D_4__Filobasidiaceae; D_5__Cryptococcus
9543	4	D_0__Fungi; D_1__Basidiomycota; D_2__Microbotryomycetes; D_3__Leucosporidiales; D_4__Leucosporidiaceae; D_5__Mastigobasidium
9544	3	D_0__Fungi; D_1__Ascomycota; D_2__Dothideomycetes; D_3__Pleosporales; D_4__Sporormiaceae; D_5__Preussia
9545	1	D_0__Fungi; D_1__Ascomycota; D_2__Leotiomycetes; D_3__Leotiomycetes_unidentified; D_4__Leotiomycetes_unidentified_1; D_5__Leotiomycetes_unidentified_1
9546	4	D_0__Fungi; D_1__Basidiomycota; D_2__Agaricomycetes; D_3__Agaricales; D_4__Typhulaceae; D_5__Typhula
9549	3	D_0__Fungi; D_1__Ascomycota; D_2__Leotiomycetes; D_3__Helotiales; D_4__Helotiales_unidentified; D_5__Helotiales_unidentified_1
9552	2	D_0__Fungi; D_1__Ascomycota; D_2__Leotiomycetes; D_3__Helotiales; D_4__Helotiaceae; D_5__Helotiaceae_unidentified
9553	4	D_0__Fungi; D_1__Ascomycota; D_2__Sordariomycetes; D_3__Sordariales; D_4__Lasiosphaeriaceae; D_5__Apodus
9554	4	D_0__Fungi; D_1__Ascomycota; D_2__Sordariomycetes; D_3__Sordariomycetes_unidentified; D_4__Sordariomycetes_unidentified_1; D_5__Sordariomycetes_unidentified_1
9555	2	D_0__Fungi; D_1__Ascomycota; D_2__Eurotiomycetes; D_3__Chaetothyriales; D_4__unclassified_Chaetothyriales; D_5__unclassified_Chaetothyriales
9556	1	D_0__Fungi; D_1__Ascomycota; D_2__Ascomycota_unidentified; D_3__Ascomycota_unidentified_1; D_4__Ascomycota_unidentified_1; D_5__Ascomycota_unidentified_1_1
9558	22	D_0__Fungi; D_1__Chytridiomycota; D_2__Chytridiomycetes; D_3__Olpidiales; D_4__Olpidiaceae; D_5__Olpidium
9559	4	D_0__Fungi; D_1__Ascomycota; D_2__Eurotiomycetes; D_3__Chaetothyriales; D_4__Chaetothyriales_unidentified; D_5__Chaetothyriales_unidentified_1
9560	1	D_0__Fungi; D_1__Basidiomycota; D_2__Agaricomycetes; D_3__Cantharellales; D_4__Ceratobasidiaceae; D_5__unclassified_Ceratobasidiaceae
9561	24	D_0__Fungi; D_1__Basidiomycota; D_2__Agaricomycetes; D_3__Sebacinales; D_4__Sebacinaceae; D_5__Sebacinaceae_unidentified
9562	4	D_0__Fungi; D_1__Fungi_unidentified; D_2__Fungi_unidentified_1; D_3__Fungi_unidentified_1; D_4__Fungi_unidentified_1_1; D_5__Fungi_unidentified_1_1
9563	4	D_0__Fungi; D_1__Fungi_unidentified; D_2__Fungi_unidentified_1; D_3__Fungi_unidentified_1; D_4__Fungi_unidentified_1_1; D_5__Fungi_unidentified_1_1
9564	3	D_0__Fungi; D_1__Ascomycota; D_2__Dothideomycetes; D_3__Pleosporales; D_4__Sporormiaceae; D_5__Preussia
9567	1	D_0__Fungi; D_1__Ascomycota; D_2__Dothideomycetes; D_3__Pleosporales; D_4__Incertae_sedis_13; D_5__Letendraea
9571	4	D_0__Fungi; D_1__Ascomycota; D_2__unclassified_Ascomycota; D_3__unclassified_Ascomycota; D_4__unclassified_Ascomycota; D_5__unclassified_Ascomycota
9572	1	D_0__Fungi; D_1__Ascomycota; D_2__Ascomycota_unidentified; D_3__Ascomycota_unidentified_1; D_4__Ascomycota_unidentified_1; D_5__Ascomycota_unidentified_1_1
9574	25	D_0__Fungi; D_1__Ascomycota; D_2__Dothideomycetes; D_3__unclassified_Dothideomycetes; D_4__unclassified_Dothideomycetes; D_5__unclassified_Dothideomycetes
9575	4	D_0__Fungi; D_1__Ascomycota; D_2__Leotiomycetes; D_3__Helotiales; D_4__Helotiales_unidentified; D_5__Helotiales_unidentified_1
9578	4	D_0__Fungi; D_1__Ascomycota; D_2__Eurotiomycetes; D_3__Chaetothyriales; D_4__Chaetothyriales_unidentified; D_5__Chaetothyriales_unidentified_1
9579	2	D_0__Fungi; D_1__Ascomycota; D_2__Eurotiomycetes; D_3__Chaetothyriales; D_4__unclassified_Chaetothyriales; D_5__unclassified_Chaetothyriales
9581	3	D_0__Fungi; D_1__Chytridiomycota; D_2__Chytridiomycota_unidentified; D_3__Chytridiomycota_unidentified_1; D_4__Chytridiomycota_unidentified_1; D_5__Chytridiomycota_unidentified_1_1
9582	23	D_0__Fungi; D_1__Ascomycota; D_2__Sordariomycetes; D_3__Coniochaetales; D_4__Coniochaetaceae; D_5__Lecythophora
9584	4	D_0__Fungi; D_1__Ascomycota; D_2__Dothideomycetes; D_3__Pleosporales; D_4__unclassified_Pleosporales; D_5__unclassified_Pleosporales
9585	1	D_0__Fungi; D_1__Basidiomycota; D_2__Agaricomycetes; D_3__Cantharellales; D_4__Ceratobasidiaceae; D_5__unclassified_Ceratobasidiaceae
9586	4	D_0__Fungi; D_1__Ascomycota; D_2__Sordariomycetes; D_3__Sordariomycetes_unidentified; D_4__Sordariomycetes_unidentified_1; D_5__Sordariomycetes_unidentified_1
9587	3	D_0__Fungi; D_1__Fungi_unidentified; D_2__Fungi_unidentified_1; D_3__Fungi_unidentified_1; D_4__Fungi_unidentified_1_1; D_5__Fungi_unidentified_1_1
9588	1	D_0__Fungi; D_1__Ascomycota; D_2__Ascomycota_unidentified; D_3__Ascomycota_unidentified_1; D_4__Ascomycota_unidentified_1; D_5__Ascomycota_unidentified_1_1
9590	4	D_0__Fungi; D_1__Ascomycota; D_2__unclassified_Ascomycota; D_3__unclassified_Ascomycota; D_4__unclassified_Ascomycota; D_5__unclassified_Ascomycota
9592	26	D_0__Fungi; D_1__Ascomycota; D_2__Sordariomycetes; D_3__Xylariales; D_4__Amphisphaeriaceae; D_5__Amphisphaeriaceae_unidentified
9593	25	D_0__Fungi; D_1__Ascomycota; D_2__Dothideomycetes; D_3__unclassified_Dothideomycetes; D_4__unclassified_Dothideomycetes; D_5__unclassified_Dothideomycetes
9594	1	D_0__Fungi; D_1__Ascomycota; D_2__Leotiomycetes; D_3__Leotiomycetes_unidentified; D_4__Leotiomycetes_unidentified_1; D_5__Leotiomycetes_unidentified_1
9598	4	D_0__Fungi; D_1__Basidiomycota; D_2__Agaricomycetes; D_3__Agaricales; D_4__Typhulaceae; D_5__Typhula
9600	4	D_0__Fungi; D_1__Basidiomycota; D_2__Tremellomycetes; D_3__Tremellomycetes_unidentified; D_4__Tremellomycetes_unidentified_1; D_5__Tremellomycetes_unidentified_1
9603	1	D_0__Fungi; D_1__Ascomycota; D_2__Sordariomycetes; D_3__Hypocreales; D_4__Hypocreales_unidentified; D_5__Hypocreales_unidentified_1
9604	4	D_0__Fungi; D_1__Ascomycota; D_2__Dothideomycetes; D_3__Pleosporales; D_4__Phaeosphaeriaceae; D_5__Phaeosphaeriopsis
9608	3	D_0__Fungi; D_1__Ascomycota; D_2__Sordariomycetes; D_3__Hypocreales; D_4__Incertae_sedis_3; D_5__Acremonium
9611	4	D_0__Fungi; D_1__Ascomycota; D_2__Eurotiomycetes; D_3__Onygenales; D_4__unclassified_Onygenales; D_5__unclassified_Onygenales
9614	4	D_0__Fungi; D_1__Ascomycota; D_2__Dothideomycetes; D_3__Pleosporales; D_4__Incertae_sedis_13; D_5__Letendraea
9615	3	D_0__Fungi; D_1__Fungi_unidentified; D_2__Fungi_unidentified_1; D_3__Fungi_unidentified_1; D_4__Fungi_unidentified_1_1; D_5__Fungi_unidentified_1_1
9617	4	D_0__Fungi; D_1__Ascomycota; D_2__Eurotiomycetes; D_3__Onygenales; D_4__unclassified_Onygenales; D_5__unclassified_Onygenales
9623	4	D_0__Fungi; D_1__unclassified_Fungi; D_2__unclassified_Fungi; D_3__unclassified_Fungi; D_4__unclassified_Fungi; D_5__unclassified_Fungi
9626	3	D_0__Fungi; D_1__Basidiomycota; D_2__Agaricomycetes; D_3__Agaricales; D_4__Hygrophoraceae; D_5__Hygrocybe
9627	4	D_0__Fungi; D_1__Ascomycota; D_2__Leotiomycetes; D_3__Helotiales; D_4__Helotiales_unidentified; D_5__Helotiales_unidentified_1
9628	26	D_0__Fungi; D_1__Ascomycota; D_2__Sordariomycetes; D_3__Xylariales; D_4__Amphisphaeriaceae; D_5__Amphisphaeriaceae_unidentified
9629	2	D_0__Fungi; D_1__Ascomycota; D_2__unclassified_Ascomycota; D_3__unclassified_Ascomycota; D_4__unclassified_Ascomycota; D_5__unclassified_Ascomycota
9631	4	D_0__Fungi; D_1__Ascomycota; D_2__Archaeorhizomycetes; D_3__Archaeorhizomycetales; D_4__Archaeorhizomycetaceae; D_5__Archaeorhizomyces
9632	3	D_0__Fungi; D_1__Ascomycota; D_2__unclassified_Ascomycota; D_3__unclassified_Ascomycota; D_4__unclassified_Ascomycota; D_5__unclassified_Ascomycota
9633	3	D_0__Fungi; D_1__Fungi_unidentified; D_2__Fungi_unidentified_1; D_3__Fungi_unidentified_1; D_4__Fungi_unidentified_1_1; D_5__Fungi_unidentified_1_1
9634	4	D_0__Fungi; D_1__Ascomycota; D_2__Leotiomycetes; D_3__Helotiales; D_4__Helotiales_unidentified; D_5__Helotiales_unidentified_1
9636	4	D_0__Fungi; D_1__Basidiomycota; D_2__Tremellomycetes; D_3__Tremellomycetes_unidentified; D_4__Tremellomycetes_unidentified_1; D_5__Tremellomycetes_unidentified_1
9637	4	D_0__Fungi; D_1__Basidiomycota; D_2__Tremellomycetes; D_3__Tremellomycetes_unidentified; D_4__Tremellomycetes_unidentified_1; D_5__Tremellomycetes_unidentified_1
9638	1	D_0__Fungi; D_1__Ascomycota; D_2__Sordariomycetes; D_3__Hypocreales; D_4__Hypocreales_unidentified; D_5__Hypocreales_unidentified_1
9640	3	D_0__Fungi; D_1__Fungi_unidentified; D_2__Fungi_unidentified_1; D_3__Fungi_unidentified_1; D_4__Fungi_unidentified_1_1; D_5__Fungi_unidentified_1_1
9643	1	D_0__Fungi; D_1__Fungi_unidentified; D_2__Fungi_unidentified_1; D_3__Fungi_unidentified_1; D_4__Fungi_unidentified_1_1; D_5__Fungi_unidentified_1_1
9645	3	D_0__Fungi; D_1__Ascomycota; D_2__Sordariomycetes; D_3__Sordariales; D_4__Lasiosphaeriaceae; D_5__Lasiosphaeriaceae_unidentified
9648	27	D_0__Fungi; D_1__Ascomycota; D_2__Sordariomycetes; D_3__Sordariales; D_4__Lasiosphaeriaceae; D_5__Cercophora
9649	2	D_0__Fungi; D_1__Ascomycota; D_2__Eurotiomycetes; D_3__Chaetothyriales; D_4__unclassified_Chaetothyriales; D_5__unclassified_Chaetothyriales
9650	1	D_0__Fungi; D_1__Ascomycota; D_2__Dothideomycetes; D_3__Pleosporales; D_4__Pleosporales_unidentified; D_5__Pleosporales_unidentified_1
9651	24	D_0__Fungi; D_1__Basidiomycota; D_2__Agaricomycetes; D_3__Sebacinales; D_4__Sebacinaceae; D_5__Sebacinaceae_unidentified
9652	4	D_0__Fungi; D_1__unclassified_Fungi; D_2__unclassified_Fungi; D_3__unclassified_Fungi; D_4__unclassified_Fungi; D_5__unclassified_Fungi
9658	4	D_0__Fungi; D_1__Ascomycota; D_2__Eurotiomycetes; D_3__Chaetothyriales; D_4__unclassified_Chaetothyriales; D_5__unclassified_Chaetothyriales
9659	3	D_0__Fungi; D_1__Ascomycota; D_2__Sordariomycetes; D_3__Hypocreales; D_4__Incertae_sedis_3; D_5__Acremonium
9661	3	D_0__Fungi; D_1__Ascomycota; D_2__Sordariomycetes; D_3__Sordariales; D_4__Lasiosphaeriaceae; D_5__Lasiosphaeriaceae_unidentified
9666	2	D_0__Fungi; D_1__Ascomycota; D_2__Ascomycota_unidentified; D_3__Ascomycota_unidentified_1; D_4__Ascomycota_unidentified_1; D_5__Ascomycota_unidentified_1_1
9667	28	D_0__Fungi; D_1__Ascomycota; D_2__Sordariomycetes; D_3__Hypocreales; D_4__Incertae_sedis_3; D_5__Myrothecium
9668	4	D_0__Fungi; D_1__Basidiomycota; D_2__Tremellomycetes; D_3__Tremellomycetes_unidentified; D_4__Tremellomycetes_unidentified_1; D_5__Tremellomycetes_unidentified_1
9671	3	D_0__Fungi; D_1__unclassified_Fungi; D_2__unclassified_Fungi; D_3__unclassified_Fungi; D_4__unclassified_Fungi; D_5__unclassified_Fungi
9677	4	D_0__Fungi; D_1__Ascomycota; D_2__Dothideomycetes; D_3__Pleosporales; D_4__unclassified_Pleosporales; D_5__unclassified_Pleosporales
9683	4	D_0__Fungi; D_1__Ascomycota; D_2__Dothideomycetes; D_3__Pleosporales; D_4__Leptosphaeriaceae; D_5__Coniothyrium
9684	2	D_0__Fungi; D_1__Basidiomycota; D_2__Agaricomycetes; D_3__Agaricales; D_4__Hygrophoraceae; D_5__Hygrocybe
9685	4	D_0__Fungi; D_1__Ascomycota; D_2__Leotiomycetes; D_3__Helotiales; D_4__Incertae_sedis_2; D_5__Rhexocercosporidium
9696	2	D_0__Fungi; D_1__Ascomycota; D_2__Ascomycota_unidentified; D_3__Ascomycota_unidentified_1; D_4__Ascomycota_unidentified_1; D_5__Ascomycota_unidentified_1_1
9698	4	D_0__Fungi; D_1__Ascomycota; D_2__Leotiomycetes; D_3__Helotiales; D_4__Incertae_sedis_2; D_5__Rhexocercosporidium
9699	4	D_0__Fungi; D_1__Ascomycota; D_2__Dothideomycetes; D_3__Pleosporales; D_4__Phaeosphaeriaceae; D_5__Phaeosphaeriopsis
9700	28	D_0__Fungi; D_1__Ascomycota; D_2__Sordariomycetes; D_3__Hypocreales; D_4__Incertae_sedis_3; D_5__Myrothecium
9702	3	D_0__Fungi; D_1__Ascomycota; D_2__Dothideomycetes; D_3__Pleosporales; D_4__Phaeosphaeriaceae; D_5__Stagonospora
9705	2	D_0__Fungi; D_1__Ascomycota; D_2__Leotiomycetes; D_3__unclassified_Leotiomycetes; D_4__unclassified_Leotiomycetes; D_5__unclassified_Leotiomycetes
9709	4	D_0__Fungi; D_1__Ascomycota; D_2__Eurotiomycetes; D_3__Chaetothyriales; D_4__Chaetothyriales_unidentified; D_5__Chaetothyriales_unidentified_1
9711	2	D_0__Fungi; D_1__Ascomycota; D_2__Orbiliomycetes; D_3__Orbiliomycetes_unidentified; D_4__Orbiliomycetes_unidentified_1; D_5__Orbiliomycetes_unidentified_1
9713	2	D_0__Fungi; D_1__Ascomycota; D_2__Leotiomycetes; D_3__Leotiomycetes_unidentified; D_4__Leotiomycetes_unidentified_1; D_5__Leotiomycetes_unidentified_1
9715	1	D_0__Fungi; D_1__Ascomycota; D_2__Dothideomycetes; D_3__Pleosporales; D_4__Pleosporales_unidentified; D_5__Pleosporales_unidentified_1
9721	4	D_0__Fungi; D_1__unclassified_Fungi; D_2__unclassified_Fungi; D_3__unclassified_Fungi; D_4__unclassified_Fungi; D_5__unclassified_Fungi
9723	4	D_0__Fungi; D_1__Ascomycota; D_2__Sordariomycetes; D_3__Sordariomycetes_unidentified; D_4__Sordariomycetes_unidentified_1; D_5__Sordariomycetes_unidentified_1
9725	27	D_0__Fungi; D_1__Ascomycota; D_2__Sordariomycetes; D_3__Sordariales; D_4__Lasiosphaeriaceae; D_5__Cercophora
9728	1	D_0__Fungi; D_1__Ascomycota; D_2__Dothideomycetes; D_3__Pleosporales; D_4__Incertae_sedis_13; D_5__Phoma
9739	4	D_0__Fungi; D_1__Ascomycota; D_2__unclassified_Ascomycota; D_3__unclassified_Ascomycota; D_4__unclassified_Ascomycota; D_5__unclassified_Ascomycota
9742	1	D_0__Fungi; D_1__Ascomycota; D_2__Dothideomycetes; D_3__Dothideomycetes_unidentified; D_4__Dothideomycetes_unidentified_1; D_5__Dothideomycetes_unidentified_1
9745	4	D_0__Fungi; D_1__Ascomycota; D_2__Eurotiomycetes; D_3__Chaetothyriales; D_4__Chaetothyriales_unidentified; D_5__Chaetothyriales_unidentified_1
9746	2	D_0__Fungi; D_1__Fungi_unidentified; D_2__Fungi_unidentified_1; D_3__Fungi_unidentified_1; D_4__Fungi_unidentified_1_1; D_5__Fungi_unidentified_1_1
9748	1	D_0__Fungi; D_1__Ascomycota; D_2__Dothideomycetes; D_3__Pleosporales; D_4__Pleosporales_unidentified; D_5__Pleosporales_unidentified_1
9750	1	D_0__Fungi; D_1__Ascomycota; D_2__Eurotiomycetes; D_3__Chaetothyriales; D_4__Herpotrichiellaceae; D_5__Herpotrichiellaceae_unidentified
9751	4	D_0__Fungi; D_1__Ascomycota; D_2__Dothideomycetes; D_3__unclassified_Dothideomycetes; D_4__unclassified_Dothideomycetes; D_5__unclassified_Dothideomycetes
9753	3	D_0__Fungi; D_1__Basidiomycota; D_2__Agaricomycetes; D_3__Agaricales; D_4__Clavariaceae; D_5__Clavariaceae_unidentified
9757	3	D_0__Fungi; D_1__Ascomycota; D_2__Orbiliomycetes; D_3__Orbiliomycetes_unidentified; D_4__Orbiliomycetes_unidentified_1; D_5__Orbiliomycetes_unidentified_1
9758	4	D_0__Fungi; D_1__unclassified_Fungi; D_2__unclassified_Fungi; D_3__unclassified_Fungi; D_4__unclassified_Fungi; D_5__unclassified_Fungi
9761	4	D_0__Fungi; D_1__unclassified_Fungi; D_2__unclassified_Fungi; D_3__unclassified_Fungi; D_4__unclassified_Fungi; D_5__unclassified_Fungi
9763	3	D_0__Fungi; D_1__Ascomycota; D_2__Incertae_sedis_14; D_3__Incertae_sedis_15; D_4__Incertae_sedis_16; D_5__Ochroconis
9764	4	D_0__Fungi; D_1__Ascomycota; D_2__Leotiomycetes; D_3__Helotiales; D_4__Incertae_sedis_2; D_5__Rhexocercosporidium
9767	4	D_0__Fungi; D_1__Ascomycota; D_2__Leotiomycetes; D_3__Helotiales; D_4__unclassified_Helotiales; D_5__unclassified_Helotiales
9769	4	D_0__Fungi; D_1__Ascomycota; D_2__Ascomycota_unidentified; D_3__Ascomycota_unidentified_1; D_4__Ascomycota_unidentified_1; D_5__Ascomycota_unidentified_1_1
9778	2	D_0__Fungi; D_1__Fungi_unidentified; D_2__Fungi_unidentified_1; D_3__Fungi_unidentified_1; D_4__Fungi_unidentified_1_1; D_5__Fungi_unidentified_1_1
9781	4	D_0__Fungi; D_1__Basidiomycota; D_2__Agaricomycetes; D_3__Agaricales; D_4__Clavariaceae; D_5__Clavaria
9790	3	D_0__Fungi; D_1__Ascomycota; D_2__Dothideomycetes; D_3__Dothideomycetes_unidentified; D_4__Dothideomycetes_unidentified_1; D_5__Dothideomycetes_unidentified_1
9792	4	D_0__Fungi; D_1__Ascomycota; D_2__Dothideomycetes; D_3__Capnodiales; D_4__Teratosphaeriaceae; D_5__Devriesia
9793	4	D_0__Fungi; D_1__Ascomycota; D_2__Eurotiomycetes; D_3__Chaetothyriales; D_4__Herpotrichiellaceae; D_5__Herpotrichiellaceae_unidentified
9797	3	D_0__Fungi; D_1__Ascomycota; D_2__Dothideomycetes; D_3__Pleosporales; D_4__Pleosporales_unidentified; D_5__Pleosporales_unidentified_1
9798	4	D_0__Fungi; D_1__Ascomycota; D_2__Sordariomycetes; D_3__unclassified_Sordariomycetes; D_4__unclassified_Sordariomycetes; D_5__unclassified_Sordariomycetes
9803	4	D_0__Fungi; D_1__Ascomycota; D_2__Eurotiomycetes; D_3__Chaetothyriales; D_4__Herpotrichiellaceae; D_5__Herpotrichiellaceae_unidentified
9804	4	D_0__Fungi; D_1__Ascomycota; D_2__Leotiomycetes; D_3__Helotiales; D_4__Incertae_sedis_2; D_5__Rhexocercosporidium
9808	2	D_0__Fungi; D_1__Ascomycota; D_2__Leotiomycetes; D_3__Leotiomycetes_unidentified; D_4__Leotiomycetes_unidentified_1; D_5__Leotiomycetes_unidentified_1
9809	4	D_0__Fungi; D_1__Ascomycota; D_2__unclassified_Ascomycota; D_3__unclassified_Ascomycota; D_4__unclassified_Ascomycota; D_5__unclassified_Ascomycota
9811	4	D_0__Fungi; D_1__Ascomycota; D_2__Leotiomycetes; D_3__Helotiales; D_4__unclassified_Helotiales; D_5__unclassified_Helotiales
9818	4	D_0__Fungi; D_1__Ascomycota; D_2__Eurotiomycetes; D_3__Chaetothyriales; D_4__Herpotrichiellaceae; D_5__Exophiala
9825	3	D_0__Fungi; D_1__Ascomycota; D_2__Sordariomycetes; D_3__unclassified_Sordariomycetes; D_4__unclassified_Sordariomycetes; D_5__unclassified_Sordariomycetes
9829	4	D_0__Fungi; D_1__Ascomycota; D_2__unclassified_Ascomycota; D_3__unclassified_Ascomycota; D_4__unclassified_Ascomycota; D_5__unclassified_Ascomycota
9830	4	D_0__Fungi; D_1__Ascomycota; D_2__Ascomycota_unidentified; D_3__Ascomycota_unidentified_1; D_4__Ascomycota_unidentified_1; D_5__Ascomycota_unidentified_1_1
9831	1	D_0__Fungi; D_1__Ascomycota; D_2__Leotiomycetes; D_3__Helotiales; D_4__Helotiales_unidentified; D_5__Helotiales_unidentified_1
9834	3	D_0__Fungi; D_1__Zygomycota; D_2__Incertae_sedis_10; D_3__Mortierellales; D_4__Mortierellaceae; D_5__Mortierella
9836	3	D_0__Fungi; D_1__Ascomycota; D_2__Incertae_sedis_14; D_3__Incertae_sedis_15; D_4__Incertae_sedis_16; D_5__Ochroconis
9838	4	D_0__Fungi; D_1__Ascomycota; D_2__Dothideomycetes; D_3__unclassified_Dothideomycetes; D_4__unclassified_Dothideomycetes; D_5__unclassified_Dothideomycetes
9844	4	D_0__Fungi; D_1__Basidiomycota; D_2__Agaricomycetes; D_3__Agaricales; D_4__Clavariaceae; D_5__Clavariaceae_unidentified
9847	4	D_0__Fungi; D_1__Fungi_unidentified; D_2__Fungi_unidentified_1; D_3__Fungi_unidentified_1; D_4__Fungi_unidentified_1_1; D_5__Fungi_unidentified_1_1
9851	4	D_0__Fungi; D_1__Zygomycota; D_2__Incertae_sedis_10; D_3__Mortierellales; D_4__Mortierellaceae; D_5__Mortierella
9852	3	D_0__Fungi; D_1__Ascomycota; D_2__Sordariomycetes; D_3__Hypocreales; D_4__Bionectriaceae; D_5__Hydropisphaera
9867	4	D_0__Fungi; D_1__unclassified_Fungi; D_2__unclassified_Fungi; D_3__unclassified_Fungi; D_4__unclassified_Fungi; D_5__unclassified_Fungi
9870	29	D_0__Fungi; D_1__Ascomycota; D_2__Dothideomycetes; D_3__Pleosporales; D_4__Pleosporales_unidentified; D_5__Pleosporales_unidentified_1
9872	4	D_0__Fungi; D_1__Fungi_unidentified; D_2__Fungi_unidentified_1; D_3__Fungi_unidentified_1; D_4__Fungi_unidentified_1_1; D_5__Fungi_unidentified_1_1
9873	1	D_0__Fungi; D_1__Ascomycota; D_2__Dothideomycetes; D_3__Dothideomycetes_unidentified; D_4__Dothideomycetes_unidentified_1; D_5__Dothideomycetes_unidentified_1
9875	1	D_0__Fungi; D_1__Ascomycota; D_2__Eurotiomycetes; D_3__Chaetothyriales; D_4__Herpotrichiellaceae; D_5__Herpotrichiellaceae_unidentified
9876	4	D_0__Fungi; D_1__Zygomycota; D_2__Incertae_sedis_10; D_3__Mortierellales; D_4__Mortierellaceae; D_5__Mortierella
9880	4	D_0__Fungi; D_1__Ascomycota; D_2__Dothideomycetes; D_3__Capnodiales; D_4__Teratosphaeriaceae; D_5__Devriesia
9884	4	D_0__Fungi; D_1__Basidiomycota; D_2__Agaricomycetes; D_3__Agaricales; D_4__Clavariaceae; D_5__Clavariaceae_unidentified
9886	2	D_0__Fungi; D_1__Ascomycota; D_2__Dothideomycetes; D_3__Pleosporales; D_4__Sporormiaceae; D_5__Preussia
9887	4	D_0__Fungi; D_1__Ascomycota; D_2__Sordariomycetes; D_3__Sordariales; D_4__Sordariales_unidentified; D_5__Sordariales_unidentified_1
9895	4	D_0__Fungi; D_1__Ascomycota; D_2__Eurotiomycetes; D_3__Chaetothyriales; D_4__Herpotrichiellaceae; D_5__Exophiala
9900	2	D_0__Fungi; D_1__Ascomycota; D_2__Dothideomycetes; D_3__Pleosporales; D_4__Phaeosphaeriaceae; D_5__Phaeosphaeriaceae_unidentified
9913	1	D_0__Fungi; D_1__Ascomycota; D_2__Leotiomycetes; D_3__Helotiales; D_4__Incertae_sedis_2; D_5__Cadophora
9914	2	D_0__Fungi; D_1__Basidiomycota; D_2__Agaricomycetes; D_3__Agaricales; D_4__Clavariaceae; D_5__Clavariaceae_unidentified
9917	3	D_0__Fungi; D_1__Ascomycota; D_2__Dothideomycetes; D_3__Pleosporales; D_4__unclassified_Pleosporales; D_5__unclassified_Pleosporales
9927	2	D_0__Fungi; D_1__Ascomycota; D_2__Dothideomycetes; D_3__Pleosporales; D_4__unclassified_Pleosporales; D_5__unclassified_Pleosporales
9929	2	D_0__Fungi; D_1__Ascomycota; D_2__Dothideomycetes; D_3__Capnodiales; D_4__Mycosphaerellaceae; D_5__Sphaerulina
9930	4	D_0__Fungi; D_1__Basidiomycota; D_2__Agaricomycetes; D_3__Agaricales; D_4__Clavariaceae; D_5__Clavariaceae_unidentified
9934	2	D_0__Fungi; D_1__Ascomycota; D_2__unclassified_Ascomycota; D_3__unclassified_Ascomycota; D_4__unclassified_Ascomycota; D_5__unclassified_Ascomycota
9938	2	D_0__Fungi; D_1__Ascomycota; D_2__Dothideomycetes; D_3__Pleosporales; D_4__Phaeosphaeriaceae; D_5__Phaeosphaeriaceae_unidentified
9941	4	D_0__Fungi; D_1__Ascomycota; D_2__Leotiomycetes; D_3__Helotiales; D_4__Helotiales_unidentified; D_5__Helotiales_unidentified_1
9945	2	D_0__Fungi; D_1__Ascomycota; D_2__Dothideomycetes; D_3__Pleosporales; D_4__Sporormiaceae; D_5__Preussia
9950	4	D_0__Fungi; D_1__unclassified_Fungi; D_2__unclassified_Fungi; D_3__unclassified_Fungi; D_4__unclassified_Fungi; D_5__unclassified_Fungi
9951	4	D_0__Fungi; D_1__Ascomycota; D_2__Sordariomycetes; D_3__unclassified_Sordariomycetes; D_4__unclassified_Sordariomycetes; D_5__unclassified_Sordariomycetes
9952	4	D_0__Fungi; D_1__Basidiomycota; D_2__Agaricomycetes; D_3__Agaricales; D_4__Clavariaceae; D_5__Clavariaceae_unidentified
9953	29	D_0__Fungi; D_1__Ascomycota; D_2__Dothideomycetes; D_3__Pleosporales; D_4__Pleosporales_unidentified; D_5__Pleosporales_unidentified_1
9957	1	D_0__Fungi; D_1__Basidiomycota; D_2__unclassified_Basidiomycota; D_3__unclassified_Basidiomycota; D_4__unclassified_Basidiomycota; D_5__unclassified_Basidiomycota
9963	4	D_0__Fungi; D_1__Ascomycota; D_2__Dothideomycetes; D_3__unclassified_Dothideomycetes; D_4__unclassified_Dothideomycetes; D_5__unclassified_Dothideomycetes
9969	4	D_0__Fungi; D_1__Ascomycota; D_2__Leotiomycetes; D_3__Helotiales; D_4__Helotiales_unidentified; D_5__Helotiales_unidentified_1
9970	4	D_0__Fungi; D_1__Ascomycota; D_2__Dothideomycetes; D_3__Pleosporales; D_4__Pleosporales_unidentified; D_5__Pleosporales_unidentified_1
9978	4	D_0__Fungi; D_1__Ascomycota; D_2__Sordariomycetes; D_3__Sordariales; D_4__unclassified_Sordariales; D_5__unclassified_Sordariales
9986	4	D_0__Fungi; D_1__Ascomycota; D_2__unclassified_Ascomycota; D_3__unclassified_Ascomycota; D_4__unclassified_Ascomycota; D_5__unclassified_Ascomycota
9989	1	D_0__Fungi; D_1__Basidiomycota; D_2__unclassified_Basidiomycota; D_3__unclassified_Basidiomycota; D_4__unclassified_Basidiomycota; D_5__unclassified_Basidiomycota
9990	2	D_0__Fungi; D_1__Ascomycota; D_2__Dothideomycetes; D_3__Pleosporales; D_4__Pleosporales_unidentified; D_5__Pleosporales_unidentified_1
9991	3	D_0__Fungi; D_1__Basidiomycota; D_2__Agaricomycetes; D_3__Agaricales; D_4__Clavariaceae; D_5__Clavaria
9995	4	D_0__Fungi; D_1__Ascomycota; D_2__Sordariomycetes; D_3__unclassified_Sordariomycetes; D_4__unclassified_Sordariomycetes; D_5__unclassified_Sordariomycetes
9997	4	D_0__Fungi; D_1__unclassified_Fungi; D_2__unclassified_Fungi; D_3__unclassified_Fungi; D_4__unclassified_Fungi; D_5__unclassified_Fungi
9998	3	D_0__Fungi; D_1__Ascomycota; D_2__Sordariomycetes; D_3__unclassified_Sordariomycetes; D_4__unclassified_Sordariomycetes; D_5__unclassified_Sordariomycetes
10002	1	D_0__Fungi; D_1__Ascomycota; D_2__Dothideomycetes; D_3__Capnodiales; D_4__Teratosphaeriaceae; D_5__Devriesia
10006	2	D_0__Fungi; D_1__Ascomycota; D_2__Leotiomycetes; D_3__Helotiales; D_4__Helotiaceae; D_5__Articulospora
10020	4	D_0__Fungi; D_1__Ascomycota; D_2__Sordariomycetes; D_3__unclassified_Sordariomycetes; D_4__unclassified_Sordariomycetes; D_5__unclassified_Sordariomycetes
10026	1	D_0__Fungi; D_1__Ascomycota; D_2__Dothideomycetes; D_3__Capnodiales; D_4__Teratosphaeriaceae; D_5__Devriesia
10030	4	D_0__Fungi; D_1__Ascomycota; D_2__Sordariomycetes; D_3__Coniochaetales; D_4__Coniochaetaceae; D_5__Lecythophora
10031	2	D_0__Fungi; D_1__Ascomycota; D_2__Dothideomycetes; D_3__Pleosporales; D_4__Pleosporaceae; D_5__Drechslera
10036	2	D_0__Fungi; D_1__Ascomycota; D_2__Dothideomycetes; D_3__Pleosporales; D_4__Pleosporales_unidentified; D_5__Pleosporales_unidentified_1
10053	4	D_0__Fungi; D_1__Ascomycota; D_2__Sordariomycetes; D_3__Sordariales; D_4__unclassified_Sordariales; D_5__unclassified_Sordariales
10062	4	D_0__Fungi; D_1__Basidiomycota; D_2__Agaricomycetes; D_3__Agaricales; D_4__Agaricaceae; D_5__Bovista
10069	2	D_0__Fungi; D_1__Ascomycota; D_2__Dothideomycetes; D_3__Capnodiales; D_4__Mycosphaerellaceae; D_5__Sphaerulina
10072	4	D_0__Fungi; D_1__Ascomycota; D_2__unclassified_Ascomycota; D_3__unclassified_Ascomycota; D_4__unclassified_Ascomycota; D_5__unclassified_Ascomycota
10087	4	D_0__Fungi; D_1__Basidiomycota; D_2__Microbotryomycetes; D_3__Sporidiobolales; D_4__Incertae_sedis_25; D_5__Rhodotorula
10099	3	D_0__Fungi; D_1__Ascomycota; D_2__Incertae_sedis_14; D_3__Incertae_sedis_15; D_4__Incertae_sedis_16; D_5__Knufia
10100	4	D_0__Fungi; D_1__Basidiomycota; D_2__Agaricomycetes; D_3__Agaricales; D_4__Agaricaceae; D_5__Bovista
10101	4	D_0__Fungi; D_1__Ascomycota; D_2__Sordariomycetes; D_3__Coniochaetales; D_4__Coniochaetaceae; D_5__Lecythophora
10102	4	D_0__Fungi; D_1__Ascomycota; D_2__Leotiomycetes; D_3__Helotiales; D_4__Helotiales_unidentified; D_5__Helotiales_unidentified_1
10106	4	D_0__Fungi; D_1__Ascomycota; D_2__Eurotiomycetes; D_3__Chaetothyriales; D_4__Chaetothyriales_unidentified; D_5__Chaetothyriales_unidentified_1
10108	4	D_0__Fungi; D_1__Ascomycota; D_2__Dothideomycetes; D_3__Pleosporales; D_4__Leptosphaeriaceae; D_5__Acicuseptoria
10111	3	D_0__Fungi; D_1__unclassified_Fungi; D_2__unclassified_Fungi; D_3__unclassified_Fungi; D_4__unclassified_Fungi; D_5__unclassified_Fungi
10119	3	D_0__Fungi; D_1__Basidiomycota; D_2__Agaricomycetes; D_3__Auriculariales; D_4__Incertae_sedis_28; D_5__Auricularia
10120	4	D_0__Fungi; D_1__Basidiomycota; D_2__Agaricomycetes; D_3__Agaricales; D_4__Clavariaceae; D_5__Clavariaceae_unidentified
10122	4	D_0__Fungi; D_1__Ascomycota; D_2__Sordariomycetes; D_3__Sordariales; D_4__Lasiosphaeriaceae; D_5__Podospora
10141	4	D_0__Fungi; D_1__Basidiomycota; D_2__Agaricomycetes; D_3__Agaricales; D_4__Clavariaceae; D_5__Clavariaceae_unidentified
10149	2	D_0__Fungi; D_1__Ascomycota; D_2__unclassified_Ascomycota; D_3__unclassified_Ascomycota; D_4__unclassified_Ascomycota; D_5__unclassified_Ascomycota
10152	4	D_0__Fungi; D_1__Ascomycota; D_2__Leotiomycetes; D_3__Helotiales; D_4__Helotiales_unidentified; D_5__Helotiales_unidentified_1
10155	4	D_0__Fungi; D_1__Ascomycota; D_2__unclassified_Ascomycota; D_3__unclassified_Ascomycota; D_4__unclassified_Ascomycota; D_5__unclassified_Ascomycota
10164	4	D_0__Fungi; D_1__Ascomycota; D_2__Dothideomycetes; D_3__Pleosporales; D_4__Leptosphaeriaceae; D_5__Acicuseptoria
10167	4	D_0__Fungi; D_1__Glomeromycota; D_2__Glomeromycetes; D_3__unclassified_Glomeromycetes; D_4__unclassified_Glomeromycetes; D_5__unclassified_Glomeromycetes
10177	2	D_0__Fungi; D_1__Ascomycota; D_2__unclassified_Ascomycota; D_3__unclassified_Ascomycota; D_4__unclassified_Ascomycota; D_5__unclassified_Ascomycota
10180	4	D_0__Fungi; D_1__Basidiomycota; D_2__Agaricomycetes; D_3__Agaricales; D_4__Entolomataceae; D_5__Entoloma
10184	3	D_0__Fungi; D_1__Ascomycota; D_2__Incertae_sedis_14; D_3__Incertae_sedis_15; D_4__Incertae_sedis_16; D_5__Knufia
10194	4	D_0__Fungi; D_1__Basidiomycota; D_2__Agaricomycetes; D_3__Agaricales; D_4__Entolomataceae; D_5__Entoloma
10195	4	D_0__Fungi; D_1__Fungi_unidentified; D_2__Fungi_unidentified_1; D_3__Fungi_unidentified_1; D_4__Fungi_unidentified_1_1; D_5__Fungi_unidentified_1_1
10229	4	D_0__Fungi; D_1__Ascomycota; D_2__Dothideomycetes; D_3__Capnodiales; D_4__Capnodiales_unidentified; D_5__Capnodiales_unidentified_1
10230	3	D_0__Fungi; D_1__unclassified_Fungi; D_2__unclassified_Fungi; D_3__unclassified_Fungi; D_4__unclassified_Fungi; D_5__unclassified_Fungi
10232	3	D_0__Fungi; D_1__Chytridiomycota; D_2__Chytridiomycetes; D_3__Spizellomycetales; D_4__Spizellomycetaceae; D_5__Spizellomyces
10278	3	D_0__Fungi; D_1__Ascomycota; D_2__Incertae_sedis_14; D_3__Incertae_sedis_15; D_4__Incertae_sedis_16; D_5__Ochroconis
10284	4	D_0__Fungi; D_1__Ascomycota; D_2__Dothideomycetes; D_3__Pleosporales; D_4__Pleosporales_unidentified; D_5__Pleosporales_unidentified_1
10315	4	D_0__Fungi; D_1__Ascomycota; D_2__Dothideomycetes; D_3__Pleosporales; D_4__Pleosporales_unidentified; D_5__Pleosporales_unidentified_1
10318	4	D_0__Fungi; D_1__Ascomycota; D_2__Dothideomycetes; D_3__Capnodiales; D_4__Capnodiales_unidentified; D_5__Capnodiales_unidentified_1
10332	4	D_0__Fungi; D_1__Basidiomycota; D_2__Agaricomycetes; D_3__Cantharellales; D_4__Ceratobasidiaceae; D_5__Ceratobasidium
10346	4	D_0__Fungi; D_1__Ascomycota; D_2__Incertae_sedis_14; D_3__Incertae_sedis_15; D_4__Incertae_sedis_16; D_5__Ochroconis
10370	4	D_0__Fungi; D_1__Basidiomycota; D_2__Agaricomycetes; D_3__Agaricales; D_4__Agaricales_unidentified; D_5__Agaricales_unidentified_1
10394	4	D_0__Fungi; D_1__Ascomycota; D_2__Incertae_sedis_14; D_3__Incertae_sedis_15; D_4__Incertae_sedis_16; D_5__Ochroconis
10453	4	D_0__Fungi; D_1__Ascomycota; D_2__Sordariomycetes; D_3__Sordariomycetes_unidentified; D_4__Sordariomycetes_unidentified_1; D_5__Sordariomycetes_unidentified_1
10496	4	D_0__Fungi; D_1__Ascomycota; D_2__Dothideomycetes; D_3__Pleosporales; D_4__Pleosporales_unidentified; D_5__Pleosporales_unidentified_1
10528	4	D_0__Fungi; D_1__Chytridiomycota; D_2__Chytridiomycota_unidentified; D_3__Chytridiomycota_unidentified_1; D_4__Chytridiomycota_unidentified_1; D_5__Chytridiomycota_unidentified_1_1
10550	4	D_0__Fungi; D_1__Chytridiomycota; D_2__Chytridiomycota_unidentified; D_3__Chytridiomycota_unidentified_1; D_4__Chytridiomycota_unidentified_1; D_5__Chytridiomycota_unidentified_1_1
10561	3	D_0__Fungi; D_1__Ascomycota; D_2__Incertae_sedis_14; D_3__Incertae_sedis_15; D_4__Incertae_sedis_16; D_5__Ochroconis
10634	4	D_0__Fungi; D_1__Ascomycota; D_2__Sordariomycetes; D_3__Sordariomycetes_unidentified; D_4__Sordariomycetes_unidentified_1; D_5__Sordariomycetes_unidentified_1
10669	2	D_0__Fungi; D_1__Basidiomycota; D_2__Agaricomycetes; D_3__Agaricales; D_4__Hygrophoraceae; D_5__Hygrocybe
10712	4	D_0__Fungi; D_1__Ascomycota; D_2__Dothideomycetes; D_3__Pleosporales; D_4__Pleosporales_unidentified; D_5__Pleosporales_unidentified_1
10754	2	D_0__Fungi; D_1__Basidiomycota; D_2__Agaricomycetes; D_3__Agaricales; D_4__Hygrophoraceae; D_5__Hygrocybe
11340	4	D_0__Fungi; D_1__Ascomycota; D_2__Sordariomycetes; D_3__Hypocreales; D_4__Nectriaceae; D_5__Nectriaceae_unidentified
11365	1	D_0__Fungi; D_1__Ascomycota; D_2__Dothideomycetes; D_3__Pleosporales; D_4__Incertae_sedis_13; D_5__Phoma
11424	4	D_0__Fungi; D_1__Zygomycota; D_2__Incertae_sedis_10; D_3__Mortierellales; D_4__Mortierellaceae; D_5__Mortierella
11505	4	D_0__Fungi; D_1__Ascomycota; D_2__Eurotiomycetes; D_3__Chaetothyriales; D_4__Herpotrichiellaceae; D_5__Capronia
11556	4	D_0__Fungi; D_1__Ascomycota; D_2__Eurotiomycetes; D_3__Chaetothyriales; D_4__Herpotrichiellaceae; D_5__Capronia
11711	4	D_0__Fungi; D_1__Fungi_unidentified; D_2__Fungi_unidentified_1; D_3__Fungi_unidentified_1; D_4__Fungi_unidentified_1_1; D_5__Fungi_unidentified_1_1
11790	4	D_0__Fungi; D_1__Zygomycota; D_2__Incertae_sedis_10; D_3__Mortierellales; D_4__Mortierellaceae; D_5__Mortierella
12137	3	D_0__Fungi; D_1__Fungi_unidentified; D_2__Fungi_unidentified_1; D_3__Fungi_unidentified_1; D_4__Fungi_unidentified_1_1; D_5__Fungi_unidentified_1_1
12196	4	D_0__Fungi; D_1__Ascomycota; D_2__Sordariomycetes; D_3__Microascales; D_4__Microascaceae; D_5__Microascaceae_unidentified
12300	4	D_0__Fungi; D_1__Ascomycota; D_2__unclassified_Ascomycota; D_3__unclassified_Ascomycota; D_4__unclassified_Ascomycota; D_5__unclassified_Ascomycota
12735	4	D_0__Fungi; D_1__Basidiomycota; D_2__Agaricomycetes; D_3__Cantharellales; D_4__Ceratobasidiaceae; D_5__unclassified_Ceratobasidiaceae
12751	1	D_0__Fungi; D_1__Ascomycota; D_2__Leotiomycetes; D_3__Helotiales; D_4__Incertae_sedis_2; D_5__Tetracladium
12812	4	D_0__Fungi; D_1__Zygomycota; D_2__Incertae_sedis_10; D_3__Mortierellales; D_4__Mortierellaceae; D_5__Mortierella
12832	4	D_0__Fungi; D_1__Basidiomycota; D_2__Agaricomycetes; D_3__Sebacinales; D_4__Sebacinaceae; D_5__Sebacinaceae_unidentified
13387	4	D_0__Fungi; D_1__Ascomycota; D_2__unclassified_Ascomycota; D_3__unclassified_Ascomycota; D_4__unclassified_Ascomycota; D_5__unclassified_Ascomycota
13391	4	D_0__Fungi; D_1__Zygomycota; D_2__Incertae_sedis_10; D_3__Mortierellales; D_4__Mortierellaceae; D_5__Mortierella
13635	4	D_0__Fungi; D_1__Ascomycota; D_2__Leotiomycetes; D_3__Helotiales; D_4__Helotiales_unidentified; D_5__Helotiales_unidentified_1
13722	4	D_0__Fungi; D_1__Zygomycota; D_2__Incertae_sedis_10; D_3__Mortierellales; D_4__Mortierellaceae; D_5__Mortierella
13949	4	D_0__Fungi; D_1__Basidiomycota; D_2__Agaricomycetes; D_3__Cantharellales; D_4__Ceratobasidiaceae; D_5__unclassified_Ceratobasidiaceae
14041	4	D_0__Fungi; D_1__Ascomycota; D_2__Sordariomycetes; D_3__Hypocreales; D_4__Nectriaceae; D_5__Nectriaceae_unidentified
14244	4	D_0__Fungi; D_1__Ascomycota; D_2__Sordariomycetes; D_3__Hypocreales; D_4__Nectriaceae; D_5__Nectriaceae_unidentified
14502	3	D_0__Fungi; D_1__Ascomycota; D_2__Dothideomycetes; D_3__unclassified_Dothideomycetes; D_4__unclassified_Dothideomycetes; D_5__unclassified_Dothideomycetes
14936	3	D_0__Fungi; D_1__Ascomycota; D_2__Dothideomycetes; D_3__Pleosporales; D_4__Pleosporales_unidentified; D_5__Pleosporales_unidentified_1
14963	4	D_0__Fungi; D_1__Zygomycota; D_2__Incertae_sedis_10; D_3__Mortierellales; D_4__Mortierellaceae; D_5__Mortierella
15073	3	D_0__Fungi; D_1__Fungi_unidentified; D_2__Fungi_unidentified_1; D_3__Fungi_unidentified_1; D_4__Fungi_unidentified_1_1; D_5__Fungi_unidentified_1_1
15099	4	D_0__Fungi; D_1__Ascomycota; D_2__Dothideomycetes; D_3__Incertae_sedis_8; D_4__Pseudeurotiaceae; D_5__Pseudogymnoascus
15163	4	D_0__Fungi; D_1__Ascomycota; D_2__unclassified_Ascomycota; D_3__unclassified_Ascomycota; D_4__unclassified_Ascomycota; D_5__unclassified_Ascomycota
15337	4	D_0__Fungi; D_1__Ascomycota; D_2__Leotiomycetes; D_3__Helotiales; D_4__Helotiales_unidentified; D_5__Helotiales_unidentified_1
15374	4	D_0__Fungi; D_1__Ascomycota; D_2__Sordariomycetes; D_3__Hypocreales; D_4__Hypocreaceae; D_5__Hypocrea
15661	4	D_0__Fungi; D_1__Zygomycota; D_2__Incertae_sedis_10; D_3__Mortierellales; D_4__Mortierellaceae; D_5__Mortierella
15707	4	D_0__Fungi; D_1__Ascomycota; D_2__Dothideomycetes; D_3__Incertae_sedis_8; D_4__Pseudeurotiaceae; D_5__Pseudogymnoascus
15821	30	D_0__Fungi; D_1__Ascomycota; D_2__Dothideomycetes; D_3__Pleosporales; D_4__Incertae_sedis_13; D_5__Phoma
15934	4	D_0__Fungi; D_1__Ascomycota; D_2__Sordariomycetes; D_3__Microascales; D_4__Microascaceae; D_5__Microascaceae_unidentified
16122	3	D_0__Fungi; D_1__Ascomycota; D_2__Pezizomycetes; D_3__Pezizales; D_4__Ascobolaceae; D_5__Ascobolaceae_unidentified
16458	3	D_0__Fungi; D_1__Ascomycota; D_2__Dothideomycetes; D_3__Pleosporales; D_4__unclassified_Pleosporales; D_5__unclassified_Pleosporales
16695	1	D_0__Fungi; D_1__Ascomycota; D_2__Leotiomycetes; D_3__Helotiales; D_4__Helotiales_unidentified; D_5__Helotiales_unidentified_1
16814	4	D_0__Fungi; D_1__Ascomycota; D_2__Dothideomycetes; D_3__Pleosporales; D_4__Sporormiaceae; D_5__unclassified_Sporormiaceae
16821	4	D_0__Fungi; D_1__Ascomycota; D_2__Dothideomycetes; D_3__Pleosporales; D_4__Incertae_sedis_13; D_5__Phoma
17176	4	D_0__Fungi; D_1__Zygomycota; D_2__Incertae_sedis_10; D_3__Mortierellales; D_4__Mortierellales_unidentified; D_5__Mortierellales_unidentified_1
17257	4	D_0__Fungi; D_1__Zygomycota; D_2__Incertae_sedis_10; D_3__Mortierellales; D_4__Mortierellaceae; D_5__Mortierella
17396	4	D_0__Fungi; D_1__Zygomycota; D_2__Incertae_sedis_10; D_3__Mortierellales; D_4__Mortierellaceae; D_5__Mortierella
17618	4	D_0__Fungi; D_1__Ascomycota; D_2__Leotiomycetes; D_3__Helotiales; D_4__Incertae_sedis_2; D_5__Rhexocercosporidium
17664	4	D_0__Fungi; D_1__Zygomycota; D_2__Incertae_sedis_10; D_3__Mortierellales; D_4__Mortierellaceae; D_5__Mortierella
17690	16	D_0__Fungi; D_1__Ascomycota; D_2__Ascomycota_unidentified; D_3__Ascomycota_unidentified_1; D_4__Ascomycota_unidentified_1; D_5__Ascomycota_unidentified_1_1
17730	2	D_0__Fungi; D_1__Ascomycota; D_2__Dothideomycetes; D_3__Pleosporales; D_4__Incertae_sedis_13; D_5__Phoma
17893	30	D_0__Fungi; D_1__Ascomycota; D_2__Dothideomycetes; D_3__Pleosporales; D_4__Incertae_sedis_13; D_5__Phoma
18149	4	D_0__Fungi; D_1__Ascomycota; D_2__Ascomycota_unidentified; D_3__Ascomycota_unidentified_1; D_4__Ascomycota_unidentified_1; D_5__Ascomycota_unidentified_1_1
18243	4	D_0__Fungi; D_1__Zygomycota; D_2__Incertae_sedis_10; D_3__Mortierellales; D_4__Mortierellaceae; D_5__Mortierella
18456	3	D_0__Fungi; D_1__Ascomycota; D_2__Dothideomycetes; D_3__Pleosporales; D_4__Incertae_sedis_13; D_5__Phoma
18586	4	D_0__Fungi; D_1__Zygomycota; D_2__Incertae_sedis_10; D_3__Mortierellales; D_4__Mortierellaceae; D_5__Mortierella
18687	2	D_0__Fungi; D_1__Ascomycota; D_2__Ascomycota_unidentified; D_3__Ascomycota_unidentified_1; D_4__Ascomycota_unidentified_1; D_5__Ascomycota_unidentified_1_1
18834	3	D_0__Fungi; D_1__Ascomycota; D_2__unclassified_Ascomycota; D_3__unclassified_Ascomycota; D_4__unclassified_Ascomycota; D_5__unclassified_Ascomycota
19153	3	D_0__Fungi; D_1__Ascomycota; D_2__Pezizomycetes; D_3__Pezizales; D_4__Ascobolaceae; D_5__Ascobolaceae_unidentified
19154	4	D_0__Fungi; D_1__Ascomycota; D_2__Leotiomycetes; D_3__Helotiales; D_4__Incertae_sedis_2; D_5__Rhexocercosporidium
19283	4	D_0__Fungi; D_1__Ascomycota; D_2__Dothideomycetes; D_3__Dothideomycetes_unidentified; D_4__Dothideomycetes_unidentified_1; D_5__Dothideomycetes_unidentified_1
19392	3	D_0__Fungi; D_1__Fungi_unidentified; D_2__Fungi_unidentified_1; D_3__Fungi_unidentified_1; D_4__Fungi_unidentified_1_1; D_5__Fungi_unidentified_1_1
19642	4	D_0__Fungi; D_1__Ascomycota; D_2__Dothideomycetes; D_3__Dothideomycetes_unidentified; D_4__Dothideomycetes_unidentified_1; D_5__Dothideomycetes_unidentified_1
19864	4	D_0__Fungi; D_1__Zygomycota; D_2__Incertae_sedis_10; D_3__Mortierellales; D_4__Mortierellaceae; D_5__Mortierella
19919	1	D_0__Fungi; D_1__Ascomycota; D_2__Sordariomycetes; D_3__Sordariomycetes_unidentified; D_4__Sordariomycetes_unidentified_1; D_5__Sordariomycetes_unidentified_1
19984	3	D_0__Fungi; D_1__Zygomycota; D_2__Incertae_sedis_10; D_3__Mortierellales; D_4__Mortierellaceae; D_5__Mortierella
20004	2	D_0__Fungi; D_1__Ascomycota; D_2__unclassified_Ascomycota; D_3__unclassified_Ascomycota; D_4__unclassified_Ascomycota; D_5__unclassified_Ascomycota
20141	4	D_0__Fungi; D_1__Basidiomycota; D_2__Agaricomycetes; D_3__Agaricales; D_4__Clavariaceae; D_5__Clavariaceae_unidentified
20538	3	D_0__Fungi; D_1__Ascomycota; D_2__Pezizomycetes; D_3__Pezizales; D_4__Ascobolaceae; D_5__Ascobolaceae_unidentified
20690	3	D_0__Fungi; D_1__Zygomycota; D_2__Incertae_sedis_10; D_3__Mortierellales; D_4__Mortierellaceae; D_5__Mortierella
20743	4	D_0__Fungi; D_1__Ascomycota; D_2__Leotiomycetes; D_3__Helotiales; D_4__Incertae_sedis_2; D_5__Rhexocercosporidium
20758	1	D_0__Fungi; D_1__Ascomycota; D_2__Sordariomycetes; D_3__Sordariomycetes_unidentified; D_4__Sordariomycetes_unidentified_1; D_5__Sordariomycetes_unidentified_1
20838	8	D_0__Fungi; D_1__Fungi_unidentified; D_2__Fungi_unidentified_1; D_3__Fungi_unidentified_1; D_4__Fungi_unidentified_1_1; D_5__Fungi_unidentified_1_1
20918	4	D_0__Fungi; D_1__Glomeromycota; D_2__Glomeromycetes; D_3__Diversisporales; D_4__Diversisporaceae; D_5__Diversispora
20945	10	D_0__Fungi; D_1__Ascomycota; D_2__Ascomycota_unidentified; D_3__Ascomycota_unidentified_1; D_4__Ascomycota_unidentified_1; D_5__Ascomycota_unidentified_1_1
20997	4	D_0__Fungi; D_1__Ascomycota; D_2__Leotiomycetes; D_3__Helotiales; D_4__Incertae_sedis_2; D_5__Tetracladium
21026	3	D_0__Fungi; D_1__Ascomycota; D_2__unclassified_Ascomycota; D_3__unclassified_Ascomycota; D_4__unclassified_Ascomycota; D_5__unclassified_Ascomycota
21035	3	D_0__Fungi; D_1__Ascomycota; D_2__Pezizomycetes; D_3__Pezizales; D_4__Ascobolaceae; D_5__Ascobolaceae_unidentified
21103	3	D_0__Fungi; D_1__Ascomycota; D_2__Sordariomycetes; D_3__Hypocreales; D_4__Bionectriaceae; D_5__Hydropisphaera
21297	3	D_0__Fungi; D_1__Zygomycota; D_2__Incertae_sedis_10; D_3__Mortierellales; D_4__Mortierellaceae; D_5__Mortierella
21513	3	D_0__Fungi; D_1__Ascomycota; D_2__unclassified_Ascomycota; D_3__unclassified_Ascomycota; D_4__unclassified_Ascomycota; D_5__unclassified_Ascomycota
21731	4	D_0__Fungi; D_1__Ascomycota; D_2__Leotiomycetes; D_3__Helotiales; D_4__Incertae_sedis_2; D_5__Tetracladium

## Sheet: edges
Source	Target	correlation	type
1	13	0.754394	1
1	23	0.750834	1
1	33	0.821135	1
1	40	0.746385	1
1	42	0.77842	1
1	52	0.739266	1
1	71	0.756618	1
1	90	-0.755284	-1
1	112	0.700111	1
1	132	0.732147	1
1	133	-0.722358	-1
1	149	0.826919	1
1	152	-0.734816	-1
1	231	-0.737486	-1
1	257	-0.740156	-1
1	271	0.715239	1
1	282	0.757508	1
1	330	0.705451	1
1	352	0.709455	1
1	353	-0.740156	-1
1	361	0.74861	1
1	367	0.732592	1
1	426	0.727172	1
1	461	0.739266	1
1	502	0.713459	1
1	517	-0.769967	-1
1	530	0.702637	1
1	543	0.71168	1
1	552	0.715239	1
1	554	0.861624	1
1	564	0.700556	1
1	589	0.710345	1
1	618	0.721023	1
1	636	0.7099	1
1	651	-0.711039	-1
1	660	-0.738903	-1
1	665	0.788209	1
1	877	0.74594	1
1	912	0.733482	1
1	939	0.750834	1
1	1175	0.704116	1
1	1209	0.737041	1
1	1581	0.741376	1
1	1607	0.7099	1
1	1722	0.836263	1
1	1799	0.7301	1
1	2304	0.824249	1
1	2577	0.74683	1
1	3513	0.74772	1
1	6057	0.884761	1
1	6861	0.702781	1
1	7888	0.770857	1
1	9150	0.757508	1
1	9153	0.838932	1
1	9205	0.752614	1
1	9581	0.703377	1
1	16458	-0.724367	-1
1	21513	-0.731553	-1
2	39	0.763737	1
2	121	0.753059	1
2	2450	0.70723	1
3	8	0.846941	1
3	43	0.772191	1
3	75	0.813126	1
3	128	0.717464	1
3	137	0.705451	1
3	139	0.721913	1
3	172	-0.737486	-1
3	180	0.814461	1
3	199	0.798443	1
3	203	-0.758398	-1
3	219	-0.738376	-1
3	223	0.787319	1
3	273	-0.749944	-1
3	318	0.700891	1
3	323	0.701001	1
3	348	0.732473	1
3	387	0.729477	1
3	405	-0.810023	-1
3	408	0.749055	1
3	440	0.764627	1
3	441	-0.708421	-1
3	450	0.829588	1
3	462	0.756174	1
3	465	0.705006	1
3	487	0.747944	1
3	503	0.705895	1
3	522	0.760196	1
3	530	-0.724218	-1
3	720	0.741168	1
3	904	0.722415	1
3	982	0.730367	1
3	1140	0.708686	1
3	1386	0.793083	1
3	2012	0.707754	1
3	2795	0.75651	1
3	6401	0.862959	1
3	7680	0.778865	1
3	9172	0.725108	1
3	9494	-0.701079	-1
4	45	0.735706	1
4	84	0.74238	1
4	100	0.727697	1
4	110	0.734816	1
4	194	0.718799	1
4	206	0.773971	1
4	224	0.741935	1
4	321	0.719244	1
4	445	0.748165	1
4	564	0.701446	1
4	589	0.737486	1
4	645	0.774861	1
4	737	0.777086	1
4	925	0.789099	1
4	1321	0.773526	1
4	3358	0.727697	1
4	5946	0.871413	1
4	7021	0.717909	1
4	9156	0.760623	1
4	9157	0.717909	1
4	9162	0.710661	1
4	9360	0.742113	1
4	9370	0.701805	1
4	9402	0.741556	1
4	9474	0.732556	1
4	9522	0.769654	1
4	9559	0.753846	1
4	9578	0.760611	1
4	9685	0.76478	1
4	9887	0.753775	1
5	7	0.801112	1
5	12	0.778865	1
5	22	0.783315	1
5	30	0.757508	1
5	32	0.804227	1
5	41	0.741935	1
5	55	0.85139	1
5	58	0.74683	1
5	66	0.74683	1
5	74	0.758398	1
5	85	0.709455	1
5	87	0.74683	1
5	93	0.831813	1
5	102	0.765517	1
5	114	0.850945	1
5	119	0.807786	1
5	143	0.811346	1
5	144	0.828699	1
5	156	0.788209	1
5	166	0.748165	1
5	196	0.726808	1
5	218	0.852725	1
5	221	0.721913	1
5	230	0.739711	1
5	245	0.719769	1
5	264	0.863849	1
5	265	0.741935	1
5	269	0.741046	1
5	276	0.710345	1
5	284	-0.723248	-1
5	287	0.798443	1
5	302	0.738376	1
5	305	0.741046	1
5	327	0.758843	1
5	338	0.762403	1
5	375	0.718799	1
5	380	0.74505	1
5	472	-0.704561	-1
5	515	0.898554	1
5	537	-0.760178	-1
5	606	0.804672	1
5	623	0.829656	1
5	628	0.715684	1
5	794	0.801112	1
5	944	0.744243	1
5	971	0.735706	1
5	1088	0.754839	1
5	1099	0.7099	1
5	1632	0.706419	1
5	1653	0.817575	1
5	1803	0.756703	1
5	1880	0.705895	1
5	1941	0.729113	1
5	1947	0.762848	1
5	2725	0.715239	1
5	3316	0.849166	1
5	3656	0.733927	1
5	4619	0.71168	1
5	5233	0.737931	1
5	5363	0.792214	1
5	6229	0.701001	1
5	6343	0.753949	1
5	6627	0.742825	1
5	7103	0.733482	1
5	7272	0.726363	1
5	7677	0.842492	1
5	8330	0.801112	1
5	9169	0.751894	1
5	9177	0.765136	1
5	9181	0.720637	1
5	9223	0.723971	1
5	9231	0.700056	1
5	9244	0.773166	1
5	9246	0.760061	1
5	9249	0.789033	1
5	9250	0.72759	1
5	9255	0.722415	1
5	9256	0.784414	1
5	9257	0.7071	1
5	9266	0.705706	1
5	9280	0.75466	1
5	9282	0.799007	1
5	9295	0.712668	1
5	9296	0.702815	1
5	9304	0.707099	1
5	9312	0.704193	1
5	9321	0.807421	1
5	9327	0.700976	1
5	9332	0.734542	1
5	9337	0.787879	1
5	9351	0.708686	1
5	9357	0.727984	1
5	9364	0.712471	1
5	9374	0.785424	1
5	9380	0.704522	1
5	9381	0.702355	1
5	9424	0.783366	1
5	9464	0.755003	1
5	9470	0.748434	1
5	9485	0.735237	1
5	9496	0.748106	1
5	9498	0.734859	1
5	9500	0.78719	1
5	9539	0.789986	1
5	9543	0.720181	1
5	9553	0.747556	1
5	9562	0.704212	1
5	9563	0.755312	1
5	9571	0.714243	1
5	9611	0.756319	1
5	9623	0.745807	1
5	9652	0.736803	1
5	9793	0.743992	1
5	9803	0.812168	1
5	9829	0.764766	1
5	9847	0.711179	1
5	9851	0.763722	1
5	9872	0.752076	1
5	9884	0.72813	1
5	9930	0.773005	1
5	9941	0.734523	1
5	9951	0.710854	1
5	9969	0.700137	1
5	10087	0.717448	1
5	10101	0.728513	1
5	10120	0.725664	1
5	10141	0.717362	1
5	10284	0.776755	1
5	10346	0.735806	1
5	10370	0.723727	1
5	10394	0.714609	1
5	10528	0.782166	1
5	10550	0.71731	1
5	11556	0.704223	1
5	12812	0.796967	1
5	13391	0.775018	1
5	13722	0.809827	1
5	15163	0.745055	1
5	15374	0.720415	1
5	15661	0.799779	1
5	17176	0.749191	1
5	17618	0.709019	1
5	19864	0.713468	1
6	8	-0.792659	-1
6	13	0.843382	1
6	35	0.731702	1
6	46	-0.860734	-1
6	49	0.798888	1
6	50	0.787764	1
6	65	-0.761513	-1
6	71	0.902558	1
6	73	-0.877642	-1
6	75	-0.775751	-1
6	81	0.766407	1
6	88	-0.789989	-1
6	90	-0.821135	-1
6	92	0.716574	1
6	96	0.701001	1
6	105	0.782425	1
6	113	-0.829143	-1
6	116	-0.918576	-1
6	120	0.821135	1
6	123	0.717909	1
6	126	0.711106	1
6	133	-0.800222	-1
6	138	-0.920801	-1
6	141	-0.739266	-1
6	151	0.795773	1
6	152	-0.78109	-1
6	164	-0.785095	-1
6	172	0.850501	1
6	175	0.717019	1
6	176	0.831368	1
6	178	-0.791769	-1
6	183	0.838803	1
6	189	0.929255	1
6	191	-0.819355	-1
6	203	0.804672	1
6	208	-0.707675	-1
6	219	0.873637	1
6	226	-0.785984	-1
6	229	-0.809879	-1
6	231	-0.85317	-1
6	236	-0.729477	-1
6	247	-0.790879	-1
6	248	0.860734	1
6	252	-0.874972	-1
6	257	-0.759288	-1
6	259	0.783315	1
6	261	-0.850434	-1
6	271	0.906118	1
6	272	0.838136	1
6	273	0.85406	1
6	282	0.890545	1
6	285	0.855395	1
6	289	-0.757508	-1
6	291	0.763737	1
6	304	-0.844716	-1
6	318	-0.744321	-1
6	323	-0.879867	-1
6	326	-0.874527	-1
6	330	0.82069	1
6	352	0.826474	1
6	353	-0.775751	-1
6	356	-0.733927	-1
6	361	0.790879	1
6	363	0.8198	1
6	367	0.879867	1
6	373	0.707309	1
6	382	0.763213	1
6	393	-0.853615	-1
6	398	0.865057	1
6	400	-0.717464	-1
6	403	0.789005	1
6	405	0.74588	1
6	408	-0.823804	-1
6	409	0.876307	1
6	416	-0.713777	-1
6	419	0.823804	1
6	422	-0.807796	-1
6	423	-0.772636	-1
6	426	0.798219	1
6	435	-0.724138	-1
6	441	0.850373	1
6	448	0.759288	1
6	469	0.702781	1
6	483	-0.757846	-1
6	495	-0.721913	-1
6	501	-0.859782	-1
6	509	0.85495	1
6	511	-0.701891	-1
6	513	-0.781535	-1
6	517	-0.778865	-1
6	530	0.767827	1
6	535	0.728587	1
6	540	0.794883	1
6	543	0.81535	1
6	546	0.76058	1
6	548	0.797108	1
6	552	0.798443	1
6	553	0.74772	1
6	555	0.741046	1
6	571	0.949722	1
6	594	0.763167	1
6	599	0.832258	1
6	604	-0.824249	-1
6	618	0.736151	1
6	624	-0.813183	-1
6	641	-0.796663	-1
6	644	-0.71079	-1
6	648	0.784109	1
6	651	-0.785509	-1
6	659	0.721468	1
6	660	-0.725553	-1
6	666	0.729477	1
6	667	0.832258	1
6	670	0.801112	1
6	680	-0.823673	-1
6	692	-0.900735	-1
6	701	0.793548	1
6	723	0.818829	1
6	726	0.860734	1
6	728	0.809566	1
6	739	0.730367	1
6	744	-0.838487	-1
6	752	0.838487	1
6	759	0.708363	1
6	772	0.821604	1
6	779	-0.797108	-1
6	785	0.860227	1
6	787	0.810901	1
6	796	0.842585	1
6	807	0.735119	1
6	815	0.852153	1
6	826	0.749055	1
6	832	0.724945	1
6	838	0.725754	1
6	840	-0.758843	-1
6	844	-0.714794	-1
6	873	0.740601	1
6	877	0.749944	1
6	910	-0.71168	-1
6	929	-0.822469	-1
6	939	0.786429	1
6	953	0.842047	1
6	978	0.729922	1
6	981	-0.763293	-1
6	982	-0.769522	-1
6	1011	-0.701446	-1
6	1104	0.863343	1
6	1123	-0.874082	-1
6	1145	-0.734372	-1
6	1162	0.827364	1
6	1167	0.760071	1
6	1175	0.763737	1
6	1188	0.786739	1
6	1203	-0.806468	-1
6	1209	0.797108	1
6	1246	0.878087	1
6	1275	0.731702	1
6	1283	0.771301	1
6	1294	0.745435	1
6	1325	0.773915	1
6	1328	0.787319	1
6	1386	-0.711452	-1
6	1423	-0.877642	-1
6	1427	-0.827364	-1
6	1461	0.793306	1
6	1487	0.755234	1
6	1524	-0.77931	-1
6	1555	0.776987	1
6	1581	0.833519	1
6	1585	0.893612	1
6	1695	0.795404	1
6	1706	-0.765517	-1
6	1737	0.877642	1
6	1793	0.819355	1
6	1798	-0.755284	-1
6	1799	0.81028	1
6	2097	-0.861624	-1
6	2410	0.823359	1
6	2477	-0.799422	-1
6	2486	-0.752504	-1
6	2488	-0.899889	-1
6	2496	0.841157	1
6	2577	0.846941	1
6	2723	0.701446	1
6	2778	0.872747	1
6	2901	-0.749499	-1
6	2931	0.764712	1
6	3049	0.723996	1
6	3055	0.92436	1
6	3546	-0.717019	-1
6	3686	0.846428	1
6	3749	0.760623	1
6	3796	-0.824249	-1
6	4099	-0.775306	-1
6	4178	0.803782	1
6	4314	-0.827254	-1
6	4644	0.756174	1
6	4763	0.898664	1
6	5023	0.812513	1
6	5311	0.82003	1
6	5338	0.762584	1
6	5501	-0.860734	-1
6	5557	-0.798087	-1
6	5663	0.773526	1
6	5918	-0.744937	-1
6	6278	0.771301	1
6	6345	-0.718619	-1
6	6682	-0.776196	-1
6	6726	0.708565	1
6	7061	0.752475	1
6	7580	0.810011	1
6	7680	-0.731257	-1
6	8242	-0.769077	-1
6	8334	-0.809566	-1
6	8494	0.821135	1
6	8543	0.755284	1
6	9155	0.743715	1
6	9184	-0.746267	-1
6	9221	-0.84026	-1
6	9241	-0.909978	-1
6	9248	0.790345	1
6	9259	-0.745258	-1
6	9267	-0.78445	-1
6	9272	-0.735237	-1
6	9276	-0.764553	-1
6	9310	-0.726005	-1
6	9315	-0.723814	-1
6	9334	0.802455	1
6	9340	0.856065	1
6	9407	0.761081	1
6	9448	-0.739534	-1
6	9452	0.78604	1
6	9480	0.745731	1
6	9483	0.800426	1
6	9494	0.740316	1
6	9523	-0.754891	-1
6	9534	0.870176	1
6	9549	0.71928	1
6	9581	0.747395	1
6	9608	-0.703519	-1
6	9615	0.789062	1
6	9633	0.790479	1
6	9790	0.729355	1
6	10099	0.704031	1
6	10119	-0.703766	-1
6	14502	-0.79538	-1
6	14936	0.718641	1
6	18834	0.885538	1
6	19153	0.705014	1
6	20690	-0.745064	-1
6	21026	0.81873	1
6	21103	0.713978	1
6	21513	-0.758452	-1
7	12	0.928365	1
7	14	0.728142	1
7	22	0.721023	1
7	30	0.773081	1
7	32	0.918576	1
7	41	0.725473	1
7	44	0.705451	1
7	54	0.802447	1
7	55	0.843382	1
7	58	0.799778	1
7	69	0.826919	1
7	93	0.881646	1
7	102	0.833148	1
7	106	-0.735706	-1
7	107	0.865184	1
7	114	0.861624	1
7	119	0.748165	1
7	140	0.7802	1
7	143	0.9297	1
7	144	0.792214	1
7	156	0.85406	1
7	161	0.717909	1
7	163	0.707675	1
7	165	0.732147	1
7	166	0.796663	1
7	171	0.810011	1
7	181	0.734372	1
7	196	0.740156	1
7	202	0.827809	1
7	218	0.891435	1
7	221	0.829588	1
7	224	0.714794	1
7	230	0.786874	1
7	232	0.78109	1
7	234	0.847831	1
7	240	0.728587	1
7	245	0.837913	1
7	246	0.795773	1
7	263	0.767297	1
7	264	0.816685	1
7	265	0.734816	1
7	269	0.771746	1
7	276	0.800222	1
7	287	0.739711	1
7	296	0.797553	1
7	302	0.763293	1
7	305	0.762403	1
7	313	0.776196	1
7	327	0.864739	1
7	337	0.77842	1
7	338	0.770857	1
7	375	0.779755	1
7	380	0.705895	1
7	472	-0.822024	-1
7	515	0.911902	1
7	529	0.704116	1
7	537	-0.701001	-1
7	584	0.738376	1
7	606	0.738376	1
7	623	0.757861	1
7	628	0.766407	1
7	681	0.772191	1
7	706	0.74683	1
7	788	0.799333	1
7	811	0.839822	1
7	818	0.768632	1
7	925	0.708565	1
7	944	0.797642	1
7	1058	0.771301	1
7	1067	0.834483	1
7	1097	0.741935	1
7	1099	0.777531	1
7	1119	0.741935	1
7	1122	0.771746	1
7	1324	0.760485	1
7	1367	0.820245	1
7	1632	0.733341	1
7	1653	0.700111	1
7	1685	-0.719377	-1
7	1947	0.701891	1
7	2212	0.738376	1
7	2725	0.872747	1
7	2747	0.74772	1
7	3316	0.713904	1
7	3446	-0.763737	-1
7	3637	0.760623	1
7	3656	0.711235	1
7	3704	0.870968	1
7	4619	0.797108	1
7	5233	0.74238	1
7	5333	0.725028	1
7	5363	0.785095	1
7	5376	0.704116	1
7	6229	0.773526	1
7	6343	0.74327	1
7	6627	0.728142	1
7	6772	-0.713014	-1
7	7103	0.74772	1
7	7272	0.788209	1
7	7677	0.762403	1
7	8330	0.734816	1
7	8912	-0.78109	-1
7	9165	0.799047	1
7	9166	0.734227	1
7	9177	0.833632	1
7	9181	0.816448	1
7	9188	0.763317	1
7	9192	0.709553	1
7	9199	0.792524	1
7	9202	0.85323	1
7	9203	0.74861	1
7	9210	0.775704	1
7	9222	0.767929	1
7	9223	0.760537	1
7	9226	0.780575	1
7	9227	0.751614	1
7	9228	0.749531	1
7	9230	0.764078	1
7	9231	0.744198	1
7	9246	0.828113	1
7	9249	0.83074	1
7	9250	0.757776	1
7	9255	0.752583	1
7	9264	0.728628	1
7	9266	0.787393	1
7	9274	0.70695	1
7	9282	0.822807	1
7	9294	0.783052	1
7	9295	0.799924	1
7	9304	0.840767	1
7	9308	0.717766	1
7	9321	0.770867	1
7	9327	0.826963	1
7	9328	-0.80724	-1
7	9330	0.71603	1
7	9332	0.806272	1
7	9337	0.792018	1
7	9341	0.720353	1
7	9347	0.721354	1
7	9351	0.779956	1
7	9354	0.805702	1
7	9357	0.727984	1
7	9364	0.752704	1
7	9372	0.803313	1
7	9374	0.754856	1
7	9379	0.804433	1
7	9380	0.735908	1
7	9381	0.782592	1
7	9391	0.752118	1
7	9402	0.705399	1
7	9412	0.71425	1
7	9419	0.759418	1
7	9421	0.794107	1
7	9422	0.737126	1
7	9424	0.762966	1
7	9457	0.776847	1
7	9464	0.78673	1
7	9469	0.735717	1
7	9470	0.701981	1
7	9485	0.807324	1
7	9496	0.772246	1
7	9498	0.712872	1
7	9500	0.792478	1
7	9508	0.753212	1
7	9510	0.722822	1
7	9539	0.840173	1
7	9543	0.742537	1
7	9553	0.782686	1
7	9554	0.714314	1
7	9562	0.851579	1
7	9563	0.801849	1
7	9571	0.844898	1
7	9578	0.739414	1
7	9584	0.788131	1
7	9590	0.759874	1
7	9611	0.825309	1
7	9617	0.837054	1
7	9623	0.78765	1
7	9652	0.843088	1
7	9677	0.753212	1
7	9685	0.720579	1
7	9803	0.717834	1
7	9829	0.719946	1
7	9847	0.805338	1
7	9851	0.749798	1
7	9872	0.784414	1
7	9951	0.73748	1
7	10030	0.74663	1
7	10087	0.788203	1
7	10101	0.766593	1
7	10120	0.730305	1
7	10141	0.762538	1
7	10284	0.708775	1
7	10346	0.852615	1
7	10394	0.820143	1
7	10453	0.771424	1
7	10528	0.777095	1
7	10550	0.734031	1
7	11505	0.757905	1
7	11556	0.788467	1
7	12196	0.792651	1
7	12812	0.77294	1
7	13391	0.715729	1
7	14041	0.775433	1
7	15661	0.701674	1
7	15934	0.749191	1
7	17176	0.702928	1
7	17618	0.755259	1
7	18243	0.821448	1
7	18586	0.782388	1
7	19154	0.764893	1
7	20743	0.723766	1
7	21731	0.823164	1
8	28	0.700111	1
8	43	0.786874	1
8	46	0.770857	1
8	65	0.723248	1
8	71	-0.746385	-1
8	73	0.803782	1
8	75	0.906563	1
8	115	0.741491	1
8	116	0.785984	1
8	126	-0.738705	-1
8	137	0.74594	1
8	138	0.813126	1
8	139	0.81624	1
8	152	0.717909	1
8	172	-0.795328	-1
8	180	0.750389	1
8	183	-0.789409	-1
8	189	-0.77842	-1
8	199	0.841602	1
8	203	-0.825139	-1
8	208	0.804227	1
8	217	0.756451	1
8	219	-0.842047	-1
8	222	0.763737	1
8	223	0.827364	1
8	226	0.71257	1
8	229	0.727333	1
8	231	0.770412	1
8	236	0.739266	1
8	247	0.815795	1
8	248	-0.813571	-1
8	261	0.782328	1
8	271	-0.777531	-1
8	273	-0.866963	-1
8	282	-0.796663	-1
8	289	0.721913	1
8	304	0.752614	1
8	318	0.787306	1
8	323	0.833593	1
8	342	0.753949	1
8	348	0.744937	1
8	359	0.711235	1
8	360	-0.70901	-1
8	363	-0.738376	-1
8	367	-0.70901	-1
8	378	0.725918	1
8	393	0.753949	1
8	405	-0.790646	-1
8	408	0.915907	1
8	409	-0.794883	-1
8	422	0.783074	1
8	440	0.806452	1
8	441	-0.806764	-1
8	450	0.71079	1
8	462	0.719689	1
8	465	0.714794	1
8	487	0.710334	1
8	501	0.781883	1
8	509	-0.7802	-1
8	511	0.736596	1
8	530	-0.765825	-1
8	543	-0.753059	-1
8	552	-0.706785	-1
8	571	-0.855395	-1
8	578	0.797553	1
8	605	0.70901	1
8	641	0.74238	1
8	660	0.702859	1
8	667	-0.714794	-1
8	680	0.75826	1
8	692	0.835299	1
8	701	-0.734372	-1
8	720	0.758962	1
8	737	-0.720133	-1
8	744	0.753949	1
8	772	-0.737862	-1
8	779	0.776196	1
8	785	-0.708881	-1
8	815	-0.781622	-1
8	840	0.848276	1
8	844	0.717909	1
8	953	-0.737041	-1
8	976	0.713459	1
8	982	0.833148	1
8	1001	0.701891	1
8	1062	0.78465	1
8	1123	0.733927	1
8	1140	0.774388	1
8	1145	0.723693	1
8	1188	-0.717766	-1
8	1246	-0.787319	-1
8	1283	-0.790879	-1
8	1386	0.807064	1
8	1423	0.773526	1
8	1427	0.730812	1
8	1524	0.772636	1
8	1706	0.747275	1
8	1737	-0.721023	-1
8	1798	0.730367	1
8	2097	0.751279	1
8	2486	0.716893	1
8	2488	0.7802	1
8	2496	-0.762403	-1
8	2735	0.720578	1
8	2778	-0.809566	-1
8	2795	0.779212	1
8	3049	-0.740238	-1
8	3055	-0.726363	-1
8	4099	0.722358	1
8	4314	0.799113	1
8	4763	-0.704232	-1
8	5557	0.703082	1
8	6401	0.835373	1
8	7680	0.85495	1
8	9221	0.704032	1
8	9236	0.705125	1
8	9241	0.737062	1
8	9334	-0.722187	-1
8	9452	-0.73914	-1
8	9494	-0.743473	-1
8	9534	-0.819582	-1
8	10119	0.732092	1
8	10184	-0.70108	-1
8	18834	-0.788573	-1
9	129	0.78198	1
9	281	0.728587	1
10	16	0.725028	1
10	20	0.758398	1
10	56	0.728142	1
10	65	0.733482	1
10	67	0.733482	1
10	85	0.74683	1
10	167	0.721913	1
10	186	0.788654	1
10	191	0.714349	1
10	205	0.776641	1
10	228	0.785539	1
10	256	0.721913	1
10	288	0.720133	1
10	341	0.77931	1
10	349	0.714349	1
10	371	0.760071	1
10	377	0.807341	1
10	427	0.742825	1
10	452	0.714349	1
10	558	0.757063	1
10	613	0.752169	1
10	708	0.74416	1
10	1011	0.704561	1
10	1027	0.774416	1
10	1661	-0.70901	-1
10	2279	0.737931	1
10	3418	-0.805651	-1
10	4099	0.765072	1
10	9260	-0.733037	-1
10	9338	0.7049	1
10	9339	0.727632	1
10	9549	-0.721136	-1
10	9825	-0.805348	-1
10	9886	-0.745262	-1
10	9900	0.723814	1
10	9998	-0.740917	-1
10	10031	-0.743406	-1
10	10100	0.762708	1
10	14936	-0.705328	-1
11	28	0.704116	1
11	139	0.713904	1
11	148	0.825584	1
11	150	-0.748165	-1
11	408	0.705451	1
11	746	-0.725331	-1
11	3573	-0.766852	-1
11	9224	0.707886	1
11	9236	0.7252	1
11	10119	0.766598	1
12	14	0.771301	1
12	21	-0.714349	-1
12	30	0.790434	1
12	32	0.863849	1
12	36	0.753949	1
12	41	0.826474	1
12	55	0.874527	1
12	58	0.818465	1
12	69	0.886096	1
12	85	0.743715	1
12	93	0.847831	1
12	102	0.895884	1
12	107	0.859399	1
12	114	0.85317	1
12	119	0.81891	1
12	140	0.811791	1
12	143	0.92525	1
12	144	0.867408	1
12	156	0.790434	1
12	165	0.738376	1
12	166	0.830033	1
12	168	0.737814	1
12	171	0.74327	1
12	181	0.757063	1
12	190	0.74505	1
12	192	0.713014	1
12	193	0.719244	1
12	196	0.754839	1
12	202	0.804672	1
12	218	0.884316	1
12	221	0.776641	1
12	224	0.741046	1
12	230	0.768632	1
12	232	0.777531	1
12	234	0.909677	1
12	240	0.796218	1
12	245	0.840583	1
12	246	0.827809	1
12	254	0.709455	1
12	263	0.713459	1
12	264	0.796218	1
12	265	0.749499	1
12	269	0.759288	1
12	276	0.814905	1
12	287	0.74683	1
12	296	0.797998	1
12	302	0.736151	1
12	327	0.905228	1
12	328	0.738821	1
12	337	0.838487	1
12	338	0.809566	1
12	358	0.766852	1
12	362	0.74861	1
12	375	0.761068	1
12	380	0.74416	1
12	411	0.701001	1
12	472	-0.823359	-1
12	489	0.729032	1
12	515	0.836263	1
12	529	0.721023	1
12	537	-0.731702	-1
12	584	0.765962	1
12	606	0.764627	1
12	623	0.767672	1
12	628	0.71257	1
12	681	0.740601	1
12	788	0.773971	1
12	811	0.81802	1
12	818	0.716129	1
12	925	0.758398	1
12	944	0.848593	1
12	1030	0.722803	1
12	1058	0.791769	1
12	1067	0.74594	1
12	1088	0.775751	1
12	1099	0.759288	1
12	1119	0.833593	1
12	1122	0.787764	1
12	1218	0.788742	1
12	1301	0.700556	1
12	1324	0.769385	1
12	1367	0.838042	1
12	1632	0.723106	1
12	1653	0.709455	1
12	1880	0.753059	1
12	1941	0.762487	1
12	1947	0.753949	1
12	2725	0.828699	1
12	3316	0.721913	1
12	3446	-0.705006	-1
12	3637	0.703671	1
12	3656	0.759288	1
12	3704	0.907453	1
12	4619	0.811346	1
12	5233	0.736151	1
12	5363	0.823359	1
12	6772	-0.722358	-1
12	7103	0.847386	1
12	7272	0.834038	1
12	7677	0.761068	1
12	8330	0.759288	1
12	9165	0.772323	1
12	9166	0.733781	1
12	9177	0.803539	1
12	9181	0.870285	1
12	9188	0.712354	1
12	9202	0.823163	1
12	9203	0.724583	1
12	9210	0.832118	1
12	9222	0.788419	1
12	9223	0.796212	1
12	9226	0.806706	1
12	9227	0.791231	1
12	9228	0.776779	1
12	9230	0.7574	1
12	9246	0.865357	1
12	9249	0.823713	1
12	9250	0.815732	1
12	9255	0.769756	1
12	9264	0.777438	1
12	9266	0.802709	1
12	9274	0.725656	1
12	9282	0.816007	1
12	9294	0.768568	1
12	9295	0.773933	1
12	9304	0.824059	1
12	9321	0.830412	1
12	9327	0.774085	1
12	9328	-0.742565	-1
12	9330	0.782362	1
12	9332	0.780982	1
12	9337	0.78604	1
12	9341	0.731459	1
12	9347	0.707743	1
12	9351	0.812695	1
12	9354	0.846894	1
12	9357	0.716845	1
12	9364	0.751095	1
12	9372	0.802633	1
12	9374	0.787249	1
12	9379	0.789719	1
12	9380	0.731152	1
12	9381	0.815928	1
12	9383	0.703756	1
12	9391	0.787705	1
12	9402	0.728755	1
12	9412	0.702844	1
12	9419	0.781318	1
12	9421	0.746496	1
12	9422	0.734406	1
12	9424	0.77294	1
12	9457	0.752944	1
12	9464	0.795926	1
12	9469	0.752111	1
12	9470	0.747532	1
12	9485	0.727481	1
12	9496	0.790408	1
12	9498	0.77022	1
12	9500	0.806502	1
12	9508	0.78518	1
12	9510	0.754753	1
12	9539	0.804586	1
12	9543	0.798655	1
12	9553	0.737975	1
12	9554	0.724639	1
12	9562	0.852492	1
12	9563	0.847473	1
12	9571	0.832837	1
12	9584	0.796983	1
12	9590	0.785424	1
12	9611	0.856989	1
12	9617	0.860725	1
12	9623	0.826733	1
12	9652	0.845873	1
12	9677	0.80682	1
12	9685	0.726473	1
12	9803	0.722292	1
12	9847	0.812471	1
12	9851	0.779038	1
12	9872	0.80724	1
12	9978	0.757147	1
12	10020	0.720944	1
12	10030	0.755199	1
12	10087	0.839639	1
12	10101	0.725339	1
12	10120	0.703386	1
12	10141	0.735908	1
12	10346	0.790828	1
12	10394	0.810672	1
12	10528	0.739182	1
12	11505	0.744375	1
12	11556	0.767817	1
12	12196	0.84833	1
12	12812	0.78042	1
12	13391	0.770526	1
12	13722	0.740882	1
12	14041	0.841167	1
12	17176	0.737064	1
12	17618	0.718539	1
12	18243	0.826343	1
12	18586	0.826089	1
12	19154	0.732956	1
12	19864	0.730482	1
12	20743	0.704066	1
12	20997	0.744243	1
12	21731	0.823611	1
13	31	0.751279	1
13	35	0.70901	1
13	46	-0.806452	-1
13	49	0.74594	1
13	61	-0.701446	-1
13	65	-0.806007	-1
13	71	0.956396	1
13	73	-0.796218	-1
13	79	-0.740156	-1
13	81	0.775751	1
13	88	-0.800222	-1
13	90	-0.886986	-1
13	105	0.730812	1
13	112	0.791324	1
13	113	-0.81535	-1
13	116	-0.88921	-1
13	120	0.783315	1
13	133	-0.876307	-1
13	138	-0.918576	-1
13	149	0.70812	1
13	151	0.797553	1
13	152	-0.809121	-1
13	164	-0.746385	-1
13	170	0.741491	1
13	172	0.840267	1
13	175	0.762403	1
13	176	0.818465	1
13	178	-0.731257	-1
13	179	-0.734372	-1
13	180	-0.717019	-1
13	182	0.741491	1
13	183	0.789187	1
13	184	0.767742	1
13	189	0.804227	1
13	191	-0.860289	-1
13	194	0.775306	1
13	203	0.786874	1
13	219	0.824694	1
13	231	-0.866073	-1
13	247	-0.806007	-1
13	248	0.819355	1
13	252	-0.775306	-1
13	257	-0.882981	-1
13	259	0.789099	1
13	261	-0.817494	-1
13	271	0.85228	1
13	272	0.85371	1
13	273	0.760623	1
13	282	0.877642	1
13	285	0.842937	1
13	291	0.71168	1
13	304	-0.81624	-1
13	308	0.741935	1
13	322	-0.751974	-1
13	323	-0.82158	-1
13	326	-0.844271	-1
13	330	0.839822	1
13	335	0.758843	1
13	352	0.864294	1
13	353	-0.811346	-1
13	356	-0.728142	-1
13	361	0.844271	1
13	363	0.729032	1
13	367	0.867853	1
13	373	0.720214	1
13	382	0.788185	1
13	393	-0.846941	-1
13	398	0.847035	1
13	400	-0.704116	-1
13	403	0.817494	1
13	405	0.715368	1
13	406	0.745495	1
13	408	-0.71257	-1
13	409	0.800667	1
13	416	-0.784554	-1
13	419	0.812681	1
13	422	-0.810468	-1
13	423	-0.770857	-1
13	426	0.782183	1
13	435	-0.74416	-1
13	437	-0.709771	-1
13	440	-0.702336	-1
13	441	0.772055	1
13	448	0.816685	1
13	469	0.753059	1
13	483	-0.763632	-1
13	491	-0.736596	-1
13	495	-0.760178	-1
13	501	-0.870465	-1
13	509	0.843382	1
13	513	-0.831813	-1
13	517	-0.860734	-1
13	525	0.797553	1
13	530	0.833908	1
13	535	0.797553	1
13	539	-0.728587	-1
13	540	0.840267	1
13	543	0.797108	1
13	546	0.807573	1
13	548	0.833148	1
13	552	0.789989	1
13	553	0.828254	1
13	555	0.814461	1
13	571	0.858954	1
13	594	0.765406	1
13	599	0.877642	1
13	604	-0.846941	-1
13	618	0.737486	1
13	624	-0.877952	-1
13	648	0.716448	1
13	651	-0.834562	-1
13	659	0.777976	1
13	660	-0.725331	-1
13	666	0.768187	1
13	670	0.749944	1
13	679	0.706196	1
13	680	-0.798977	-1
13	685	0.793457	1
13	692	-0.807701	-1
13	701	0.702336	1
13	723	0.797463	1
13	726	0.749944	1
13	728	0.796663	1
13	739	0.828254	1
13	744	-0.847831	-1
13	752	0.831813	1
13	772	0.782406	1
13	779	-0.785095	-1
13	783	0.799332	1
13	785	0.833519	1
13	787	0.826029	1
13	796	0.844365	1
13	807	0.832332	1
13	815	0.85282	1
13	826	0.729477	1
13	832	0.767929	1
13	838	0.733335	1
13	865	0.716129	1
13	873	0.736151	1
13	877	0.811791	1
13	910	-0.717019	-1
13	912	0.731702	1
13	929	-0.801112	-1
13	939	0.734816	1
13	978	0.749499	1
13	982	-0.758398	-1
13	1014	0.761958	1
13	1104	0.846873	1
13	1123	-0.911457	-1
13	1162	0.839377	1
13	1167	0.731137	1
13	1175	0.845161	1
13	1203	-0.726646	-1
13	1209	0.871413	1
13	1246	0.803782	1
13	1275	0.786874	1
13	1283	0.715684	1
13	1294	0.787528	1
13	1325	0.715498	1
13	1328	0.793548	1
13	1423	-0.810456	-1
13	1427	-0.822469	-1
13	1461	0.814747	1
13	1487	0.814477	1
13	1524	-0.810011	-1
13	1531	-0.806319	-1
13	1555	0.785444	1
13	1581	0.83619	1
13	1585	0.834854	1
13	1661	0.742825	1
13	1695	0.791374	1
13	1722	0.773526	1
13	1737	0.883871	1
13	1771	-0.704796	-1
13	1793	0.809566	1
13	1799	0.850034	1
13	2097	-0.844271	-1
13	2410	0.792214	1
13	2477	-0.765825	-1
13	2488	-0.901224	-1
13	2496	0.808676	1
13	2577	0.905228	1
13	2778	0.743715	1
13	2901	-0.742825	-1
13	2931	0.786072	1
13	3055	0.825584	1
13	3234	0.734372	1
13	3546	-0.722358	-1
13	3591	0.770412	1
13	3686	0.885155	1
13	3700	-0.713459	-1
13	3749	0.77842	1
13	3796	-0.794883	-1
13	4099	-0.85762	-1
13	4178	0.786874	1
13	4314	-0.823234	-1
13	4763	0.782629	1
13	5023	0.810503	1
13	5311	0.780181	1
13	5338	0.855012	1
13	5501	-0.78376	-1
13	5557	-0.719546	-1
13	5663	0.74416	1
13	5918	-0.748943	-1
13	6057	0.793103	1
13	6278	0.822914	1
13	6345	-0.797995	-1
13	6682	-0.783315	-1
13	6726	0.729032	1
13	7844	0.773971	1
13	7888	0.818465	1
13	8242	-0.725473	-1
13	8334	-0.773971	-1
13	8444	-0.713014	-1
13	8494	0.834483	1
13	8543	0.759733	1
13	8627	0.807876	1
13	9151	-0.732618	-1
13	9155	0.74505	1
13	9172	-0.784713	-1
13	9221	-0.758206	-1
13	9241	-0.851123	-1
13	9248	0.798793	1
13	9259	-0.866146	-1
13	9267	-0.871361	-1
13	9272	-0.784511	-1
13	9276	-0.707432	-1
13	9315	-0.772098	-1
13	9334	0.783725	1
13	9340	0.747521	1
13	9407	0.793541	1
13	9452	0.754084	1
13	9480	0.780861	1
13	9483	0.828459	1
13	9494	0.71957	1
13	9549	0.74102	1
13	9615	0.753105	1
13	9633	0.7072	1
13	9659	-0.759142	-1
13	9661	-0.736212	-1
13	9790	0.724052	1
13	9825	0.770092	1
13	9886	0.745793	1
13	9998	0.733048	1
13	10099	0.746327	1
13	10184	0.746327	1
13	12137	0.727457	1
13	14502	-0.856807	-1
13	14936	0.783698	1
13	15073	0.788686	1
13	18834	0.756101	1
13	20690	-0.726304	-1
13	21026	0.7398	1
13	21103	0.753746	1
13	21297	-0.76678	-1
13	21513	-0.800524	-1
14	15	0.759733	1
14	20	0.910122	1
14	21	-0.706785	-1
14	24	0.826919	1
14	27	0.848721	1
14	30	0.785095	1
14	32	0.719244	1
14	36	0.801112	1
14	41	0.725918	1
14	55	0.755729	1
14	56	0.712125	1
14	58	0.737041	1
14	59	0.833148	1
14	60	-0.824249	-1
14	66	0.777976	1
14	69	0.865184	1
14	85	0.800667	1
14	87	0.802892	1
14	104	0.8198	1
14	107	0.795773	1
14	114	0.747275	1
14	134	0.718799	1
14	140	0.720133	1
14	143	0.717019	1
14	147	0.81802	1
14	156	0.749499	1
14	157	0.844716	1
14	161	0.817575	1
14	166	0.748165	1
14	167	0.787319	1
14	168	0.85177	1
14	171	0.768187	1
14	187	-0.793103	-1
14	190	0.749055	1
14	204	0.702781	1
14	205	0.893215	1
14	218	0.810456	1
14	221	0.814461	1
14	228	0.772191	1
14	230	0.759733	1
14	234	0.767742	1
14	235	0.828699	1
14	245	0.768717	1
14	254	0.863404	1
14	256	0.769967	1
14	262	0.82158	1
14	264	0.737931	1
14	265	0.904338	1
14	269	0.779755	1
14	276	0.763293	1
14	283	-0.771746	-1
14	284	-0.818465	-1
14	295	0.902228	1
14	296	0.85317	1
14	302	0.729922	1
14	307	0.772636	1
14	327	0.759288	1
14	328	0.767742	1
14	334	0.700111	1
14	337	0.779755	1
14	341	0.725918	1
14	346	0.702336	1
14	358	0.775306	1
14	362	0.85495	1
14	365	0.772191	1
14	366	0.871413	1
14	369	0.857556	1
14	371	0.798798	1
14	375	0.799778	1
14	380	0.820245	1
14	388	0.796214	1
14	433	0.774416	1
14	459	0.835466	1
14	472	-0.801112	-1
14	515	0.705006	1
14	529	0.777976	1
14	584	0.736596	1
14	590	-0.753949	-1
14	606	0.766852	1
14	628	0.74683	1
14	633	0.750389	1
14	706	0.753949	1
14	708	0.805562	1
14	811	0.71079	1
14	878	0.711235	1
14	920	-0.726363	-1
14	943	-0.830848	-1
14	944	0.812326	1
14	963	0.739595	1
14	964	0.762848	1
14	971	0.756618	1
14	1058	0.740156	1
14	1092	0.868298	1
14	1119	0.855395	1
14	1122	0.803782	1
14	1218	0.85193	1
14	1250	0.773971	1
14	1301	0.757953	1
14	1403	0.701001	1
14	1468	0.843826	1
14	1535	0.793103	1
14	1563	0.730812	1
14	1653	0.709455	1
14	1803	0.792747	1
14	1880	0.881201	1
14	1905	0.749499	1
14	1941	0.814106	1
14	1947	0.797108	1
14	2279	0.741491	1
14	2687	0.763737	1
14	2725	0.8198	1
14	2855	0.714349	1
14	2993	-0.708565	-1
14	3084	0.717909	1
14	3316	0.802447	1
14	3374	0.701891	1
14	3704	0.749944	1
14	4619	0.703671	1
14	4789	0.706785	1
14	5093	0.700111	1
14	5205	0.758843	1
14	5333	0.722358	1
14	5376	0.786874	1
14	6772	-0.743715	-1
14	6786	0.750834	1
14	7030	0.738013	1
14	7103	0.729477	1
14	7272	0.806452	1
14	7466	0.776196	1
14	7677	0.714794	1
14	7897	-0.859782	-1
14	8330	0.702336	1
14	9165	0.797026	1
14	9166	0.790414	1
14	9177	0.75009	1
14	9181	0.792268	1
14	9188	0.70604	1
14	9222	0.821381	1
14	9223	0.851953	1
14	9226	0.798443	1
14	9227	0.733808	1
14	9228	0.830604	1
14	9230	0.829513	1
14	9246	0.745347	1
14	9249	0.76818	1
14	9250	0.726625	1
14	9255	0.820346	1
14	9256	0.752552	1
14	9260	-0.759733	-1
14	9266	0.86351	1
14	9282	0.726246	1
14	9293	-0.762807	-1
14	9298	0.725433	1
14	9304	0.769292	1
14	9312	0.762485	1
14	9321	0.83432	1
14	9327	0.716609	1
14	9330	0.753551	1
14	9332	0.746037	1
14	9337	0.838458	1
14	9354	0.758242	1
14	9357	0.819882	1
14	9359	0.70617	1
14	9364	0.837998	1
14	9372	0.775886	1
14	9374	0.786336	1
14	9379	0.725346	1
14	9380	0.789169	1
14	9381	0.831561	1
14	9391	0.89401	1
14	9412	0.806411	1
14	9419	0.837892	1
14	9421	0.76334	1
14	9422	0.797873	1
14	9424	0.810567	1
14	9431	0.82988	1
14	9433	0.814495	1
14	9447	0.755671	1
14	9453	0.709886	1
14	9454	0.802416	1
14	9464	0.849953	1
14	9470	0.783161	1
14	9482	0.763965	1
14	9485	0.770824	1
14	9496	0.873634	1
14	9498	0.788353	1
14	9500	0.841677	1
14	9503	0.751245	1
14	9508	0.765999	1
14	9543	0.864354	1
14	9554	0.777438	1
14	9562	0.750749	1
14	9563	0.784968	1
14	9571	0.741938	1
14	9579	0.787705	1
14	9586	0.775092	1
14	9590	0.846104	1
14	9604	0.76594	1
14	9611	0.776734	1
14	9617	0.753976	1
14	9623	0.770177	1
14	9652	0.763258	1
14	9658	0.815182	1
14	9666	0.790868	1
14	9696	0.755768	1
14	9699	0.787742	1
14	9709	0.772745	1
14	9745	0.76465	1
14	9767	0.714873	1
14	9769	0.71839	1
14	9792	0.810178	1
14	9793	0.805338	1
14	9803	0.79363	1
14	9811	0.766818	1
14	9818	0.779286	1
14	9829	0.793865	1
14	9844	0.847661	1
14	9847	0.861452	1
14	9851	0.760009	1
14	9872	0.896167	1
14	9880	0.819837	1
14	9884	0.753212	1
14	9895	0.797925	1
14	9900	0.801518	1
14	9930	0.723807	1
14	9938	0.739414	1
14	9941	0.766491	1
14	9952	0.74209	1
14	9969	0.721951	1
14	9978	0.735999	1
14	10030	0.711903	1
14	10062	0.746601	1
14	10087	0.775887	1
14	10101	0.77022	1
14	10102	0.745943	1
14	10120	0.814776	1
14	10141	0.818177	1
14	10195	0.713713	1
14	10229	0.781897	1
14	10284	0.765349	1
14	10370	0.769609	1
14	10528	0.720829	1
14	10754	0.710916	1
14	11505	0.811123	1
14	11556	0.874823	1
14	12812	0.77498	1
14	12832	0.701513	1
14	13635	0.727092	1
14	14041	0.801047	1
14	15163	0.792222	1
14	15374	0.793161	1
14	15661	0.810035	1
14	17618	0.861794	1
14	18243	0.794749	1
14	18586	0.794428	1
14	19154	0.852948	1
14	19864	0.837491	1
14	20141	0.727937	1
15	16	0.776196	1
15	20	0.750389	1
15	24	0.903893	1
15	27	0.834928	1
15	37	-0.801112	-1
15	49	-0.780645	-1
15	56	0.849611	1
15	59	0.750834	1
15	60	-0.757953	-1
15	63	0.730367	1
15	66	0.860289	1
15	81	-0.739266	-1
15	87	0.796663	1
15	104	0.752169	1
15	105	-0.792214	-1
15	111	-0.81713	-1
15	134	0.841602	1
15	141	0.732592	1
15	142	0.725918	1
15	147	0.749055	1
15	157	0.733037	1
15	164	0.787764	1
15	168	0.799688	1
15	173	0.878087	1
15	175	-0.701891	-1
15	178	0.703671	1
15	200	-0.834483	-1
15	204	0.765517	1
15	205	0.812236	1
15	228	0.724138	1
15	229	0.788297	1
15	233	0.839822	1
15	235	0.762403	1
15	241	-0.838487	-1
15	254	0.760623	1
15	256	0.754839	1
15	259	-0.7099	-1
15	262	0.734372	1
15	265	0.777976	1
15	283	-0.850056	-1
15	284	-0.870523	-1
15	295	0.832072	1
15	307	0.8901	1
15	341	0.789989	1
15	349	0.8198	1
15	358	0.703671	1
15	362	0.772191	1
15	369	0.739595	1
15	371	0.845538	1
15	377	0.757508	1
15	388	0.724499	1
15	413	-0.729558	-1
15	420	0.901224	1
15	427	0.823804	1
15	433	0.824249	1
15	437	0.764523	1
15	448	-0.702781	-1
15	457	0.751724	1
15	459	0.85816	1
15	469	-0.774416	-1
15	516	0.827809	1
15	519	-0.832258	-1
15	532	0.758843	1
15	535	-0.702781	-1
15	539	0.742825	1
15	546	-0.700669	-1
15	583	-0.764182	-1
15	587	0.77842	1
15	590	-0.716129	-1
15	594	-0.709886	-1
15	644	0.779755	1
15	705	-0.727253	-1
15	708	0.717909	1
15	729	-0.785712	-1
15	740	-0.753365	-1
15	759	-0.723079	-1
15	772	-0.734967	-1
15	832	-0.753675	-1
15	873	-0.777531	-1
15	959	-0.797108	-1
15	971	0.764627	1
15	981	0.797108	1
15	1011	0.786874	1
15	1014	-0.775751	-1
15	1027	0.705451	1
15	1087	-0.850879	-1
15	1092	0.789544	1
15	1218	0.723996	1
15	1250	0.733482	1
15	1275	-0.776196	-1
15	1294	-0.729622	-1
15	1311	0.774725	1
15	1320	0.724138	1
15	1403	0.713904	1
15	1461	-0.754668	-1
15	1535	0.753504	1
15	1661	-0.70812	-1
15	1803	0.840583	1
15	1880	0.811791	1
15	1905	0.719244	1
15	1941	0.800089	1
15	1947	0.719689	1
15	1951	0.837862	1
15	2477	0.77072	1
15	2486	0.755175	1
15	2687	0.78376	1
15	2993	-0.838042	-1
15	3234	-0.715684	-1
15	3374	0.798443	1
15	4393	-0.730812	-1
15	4644	-0.717464	-1
15	4789	0.789989	1
15	5311	-0.717498	-1
15	5918	0.72446	1
15	5958	-0.815713	-1
15	6772	-0.729032	-1
15	7030	0.731116	1
15	7466	0.899444	1
15	7476	0.74594	1
15	7897	-0.833519	-1
15	8777	0.753059	1
15	9161	0.764627	1
15	9166	0.757861	1
15	9209	-0.701446	-1
15	9222	0.726949	1
15	9223	0.759199	1
15	9228	0.757795	1
15	9230	0.766748	1
15	9248	-0.822963	-1
15	9255	0.750727	1
15	9256	0.780609	1
15	9260	-0.907453	-1
15	9266	0.71174	1
15	9280	0.717498	1
15	9281	0.795763	1
15	9293	-0.949889	-1
15	9297	0.821954	1
15	9310	0.771674	1
15	9312	0.758465	1
15	9321	0.724196	1
15	9339	0.725835	1
15	9345	-0.70657	-1
15	9357	0.774397	1
15	9359	0.718702	1
15	9362	-0.758259	-1
15	9364	0.701206	1
15	9374	0.720181	1
15	9391	0.741624	1
15	9410	-0.707039	-1
15	9422	0.711286	1
15	9424	0.750273	1
15	9431	0.717946	1
15	9454	0.743128	1
15	9464	0.712471	1
15	9470	0.706942	1
15	9480	-0.732043	-1
15	9482	0.764916	1
15	9483	-0.747802	-1
15	9496	0.750175	1
15	9503	0.743868	1
15	9543	0.708775	1
15	9549	-0.716364	-1
15	9579	0.884885	1
15	9586	0.805598	1
15	9590	0.736606	1
15	9658	0.854419	1
15	9666	0.782132	1
15	9696	0.704212	1
15	9709	0.827656	1
15	9745	0.821738	1
15	9778	0.762155	1
15	9781	0.706584	1
15	9790	-0.732271	-1
15	9792	0.799553	1
15	9803	0.732148	1
15	9811	0.756832	1
15	9818	0.830513	1
15	9825	-0.701269	-1
15	9844	0.78584	1
15	9872	0.755881	1
15	9880	0.766952	1
15	9884	0.733048	1
15	9886	-0.773365	-1
15	9895	0.777039	1
15	9900	0.849802	1
15	9927	-0.758328	-1
15	9930	0.769292	1
15	9938	0.93154	1
15	9945	-0.732958	-1
15	10031	-0.757193	-1
15	10062	0.893011	1
15	10099	-0.788131	-1
15	10100	0.710223	1
15	10102	0.789652	1
15	10120	0.745621	1
15	10141	0.754454	1
15	10152	0.776819	1
15	10195	0.727234	1
15	10370	0.740872	1
15	10754	0.727638	1
15	11556	0.76195	1
15	14936	-0.755816	-1
15	15163	0.802547	1
15	15374	0.752564	1
15	15661	0.755632	1
15	17618	0.750726	1
15	18834	-0.711903	-1
15	19154	0.717444	1
15	19864	0.816895	1
15	20141	0.733412	1
16	20	0.70634	1
16	24	0.789544	1
16	49	-0.701446	-1
16	56	0.867853	1
16	65	0.74505	1
16	67	0.861624	1
16	73	0.753059	1
16	79	0.705895	1
16	81	-0.721023	-1
16	88	0.802892	1
16	90	0.725918	1
16	104	0.7099	1
16	113	0.703671	1
16	116	0.714349	1
16	133	0.720133	1
16	134	0.706785	1
16	141	0.743715	1
16	142	0.775751	1
16	152	0.773081	1
16	157	0.78376	1
16	164	0.869188	1
16	173	0.802002	1
16	176	-0.705895	-1
16	179	0.787764	1
16	191	0.767297	1
16	200	-0.731257	-1
16	203	-0.700556	-1
16	205	0.729922	1
16	210	0.71257	1
16	222	0.790879	1
16	229	0.786072	1
16	231	0.783315	1
16	233	0.776641	1
16	241	-0.704561	-1
16	252	0.773971	1
16	256	0.749944	1
16	257	0.704561	1
16	261	0.700423	1
16	262	0.786874	1
16	271	-0.729477	-1
16	282	-0.70723	-1
16	283	-0.723248	-1
16	284	-0.714794	-1
16	304	0.701446	1
16	307	0.71168	1
16	323	0.727697	1
16	334	0.785539	1
16	341	0.896329	1
16	349	0.808231	1
16	371	0.903851	1
16	377	0.913682	1
16	406	-0.700111	-1
16	409	-0.788209	-1
16	420	0.781535	1
16	423	0.776196	1
16	427	0.834038	1
16	433	0.800222	1
16	437	0.802804	1
16	452	0.702336	1
16	457	0.795773	1
16	459	0.721994	1
16	491	0.815795	1
16	495	0.806897	1
16	511	0.842492	1
16	516	0.786429	1
16	517	0.773971	1
16	532	0.807786	1
16	535	-0.703226	-1
16	539	0.811346	1
16	546	-0.700446	-1
16	558	0.865628	1
16	587	0.791324	1
16	594	-0.710782	-1
16	641	0.78109	1
16	644	0.74505	1
16	680	0.779397	1
16	687	-0.718799	-1
16	724	-0.725918	-1
16	740	-0.701079	-1
16	744	0.705451	1
16	772	-0.792651	-1
16	779	0.794883	1
16	784	0.806897	1
16	807	-0.731997	-1
16	832	-0.72539	-1
16	840	0.753949	1
16	848	-0.766852	-1
16	963	0.766303	1
16	981	0.833593	1
16	982	0.736151	1
16	1011	0.898554	1
16	1014	-0.785539	-1
16	1027	0.776641	1
16	1087	-0.724905	-1
16	1123	0.7099	1
16	1145	0.719689	1
16	1275	-0.758398	-1
16	1290	0.74861	1
16	1311	0.763377	1
16	1423	0.758843	1
16	1427	0.706785	1
16	1461	-0.72809	-1
16	1468	0.703226	1
16	1496	0.720133	1
16	1524	0.78465	1
16	1535	0.756618	1
16	1661	-0.786429	-1
16	1793	-0.735706	-1
16	1951	0.897996	1
16	2097	0.763293	1
16	2279	0.864739	1
16	2477	0.772945	1
16	2486	0.8215	1
16	2488	0.772191	1
16	2577	-0.719689	-1
16	2687	0.70812	1
16	2778	-0.736596	-1
16	3055	-0.701001	-1
16	3234	-0.757063	-1
16	3374	0.886096	1
16	3418	-0.816331	-1
16	3684	0.741935	1
16	3700	0.726808	1
16	3796	0.824249	1
16	4099	0.746385	1
16	4240	0.70634	1
16	4354	0.773971	1
16	4644	-0.773081	-1
16	4763	-0.713141	-1
16	5023	-0.739704	-1
16	5205	0.741935	1
16	5557	0.735343	1
16	5918	0.804585	1
16	6345	0.750281	1
16	6682	0.747275	1
16	6786	0.70812	1
16	7306	0.751724	1
16	7466	0.706785	1
16	7476	0.769522	1
16	8242	0.728587	1
16	8777	0.833593	1
16	9060	0.709455	1
16	9161	0.716129	1
16	9248	-0.788467	-1
16	9259	0.710334	1
16	9260	-0.814461	-1
16	9267	0.774568	1
16	9281	0.741491	1
16	9293	-0.817595	-1
16	9297	0.713483	1
16	9362	-0.72069	-1
16	9549	-0.705229	-1
16	9579	0.746643	1
16	9666	0.724656	1
16	9825	-0.764779	-1
[truncated: 59,347 more rows]
